# Supplementary material for: Exposure to Bisphenol S and Bisphenol F Alters Gene Networks Related to Protein Translation and Neuroinflammation in SH-SY5Y Human Neuroblastoma Cells
Source: Toxics. 2025 Sep 12;13(9):772. doi: 10.3390/toxics13090772 (PMC12474282; doi:10.3390/toxics13090772)
Supplement: Supplementary file 1 [file toxics-13-00772-s001.zip]

Archive with 3 entries (3 files):
- Supplemental Methods.pdf
- Supplemental Data.xlsx
- Supplemental Figures.pdf
