# Supplementary material for: Exposure to Bisphenol S and Bisphenol F Alters Gene Networks Related to Protein Translation and Neuroinflammation in SH-SY5Y Human Neuroblastoma Cells
Source: Toxics. 2025 Sep 12;13(9):772. doi: 10.3390/toxics13090772 (PMC12474282; doi:10.3390/toxics13090772)
Supplement: Supplementary file 1 [file toxics-13-00772-s001.zip › Supplemental Data.xlsx]

## Sheet: Align Percentage
sample	total_reads	total_map	unique_map	multi_map	read1_map	read2_map	positive_map	negative_map	splice_map	unsplice_map	proper_map
DMSO_A	35399920	33547119(94.77%)	30883094(87.24%)	2664025(7.53%)	15448098(43.64%)	15434996(43.6%)	15410418(43.53%)	15472676(43.71%)	16964062(47.92%)	13919032(39.32%)	29768162(84.09%)
DMSO_B	37632126	35413691(94.1%)	33000818(87.69%)	2412873(6.41%)	16529178(43.92%)	16471640(43.77%)	16466218(43.76%)	16534600(43.94%)	15866054(42.16%)	17134764(45.53%)	31302822(83.18%)
DMSO_C	37506440	35251012(93.99%)	32747573(87.31%)	2503439(6.67%)	16407344(43.75%)	16340229(43.57%)	16341892(43.57%)	16405681(43.74%)	16164498(43.1%)	16583075(44.21%)	30907368(82.41%)
DMSO_E	38118408	35753858(93.8%)	33099426(86.83%)	2654432(6.96%)	16577117(43.49%)	16522309(43.34%)	16512073(43.32%)	16587353(43.52%)	16833328(44.16%)	16266098(42.67%)	31270400(82.03%)
BPF_A	47262056	44515434(94.19%)	41434945(87.67%)	3080489(6.52%)	20791821(43.99%)	20643124(43.68%)	20675819(43.75%)	20759126(43.92%)	20235360(42.82%)	21199585(44.86%)	38420524(81.29%)
BPF_B	38836008	36587329(94.21%)	34077600(87.75%)	2509729(6.46%)	17098813(44.03%)	16978787(43.72%)	17003287(43.78%)	17074313(43.97%)	16493197(42.47%)	17584403(45.28%)	32145776(82.77%)
BPF_C	38382548	35672422(92.94%)	33177057(86.44%)	2495365(6.5%)	16630055(43.33%)	16547002(43.11%)	16548575(43.11%)	16628482(43.32%)	15251617(39.74%)	17925440(46.7%)	31242240(81.4%)
BPF_D	40160472	38146868(94.99%)	35455054(88.28%)	2691814(6.7%)	17778686(44.27%)	17676368(44.01%)	17692805(44.06%)	17762249(44.23%)	16352470(40.72%)	19102584(47.57%)	33928508(84.48%)
BPS_A	40400156	38678055(95.74%)	36110631(89.38%)	2567424(6.35%)	18086941(44.77%)	18023690(44.61%)	18022464(44.61%)	18088167(44.77%)	16595424(41.08%)	19515207(48.3%)	34512992(85.43%)
BPS_B	40079692	38390741(95.79%)	35835571(89.41%)	2555170(6.38%)	17964380(44.82%)	17871191(44.59%)	17881930(44.62%)	17953641(44.79%)	16612055(41.45%)	19223516(47.96%)	34388052(85.8%)
BPS_C	40813494	38530872(94.41%)	35746633(87.59%)	2784239(6.82%)	17917429(43.9%)	17829204(43.68%)	17841604(43.71%)	17905029(43.87%)	16903923(41.42%)	18842710(46.17%)	33201602(81.35%)
BPS_D	39836380	38208648(95.91%)	35789490(89.84%)	2419158(6.07%)	17939416(45.03%)	17850074(44.81%)	17859734(44.83%)	17929756(45.01%)	15140521(38.01%)	20648969(51.83%)	34272902(86.03%)

## Sheet: Align Region
sample	exon	intron	intergenic
DMSO_A	4737244487(94.4637%)	75483701(1.5052%)	202152959(4.0311%)
DMSO_B	4967664265(93.8832%)	131308749(2.4816%)	192354590(3.6353%)
DMSO_C	4965619776(94.2915%)	110017977(2.0891%)	190604416(3.6194%)
DMSO_E	5046855766(94.5044%)	96117086(1.7998%)	197368470(3.6958%)
BPF_A	6250305078(93.9766%)	159015442(2.3909%)	241596910(3.6325%)
BPF_B	5156667109(94.3222%)	113522071(2.0765%)	196886161(3.6013%)
BPF_C	4993839350(93.6947%)	131664793(2.4703%)	204405586(3.8351%)
BPF_D	5271026609(92.4315%)	196640720(3.4482%)	234962199(4.1202%)
BPS_A	5414686634(93.6214%)	157734007(2.7273%)	211181225(3.6514%)
BPS_B	5390939503(93.9010%)	140509282(2.4474%)	209642732(3.6516%)
BPS_C	5403298950(93.8419%)	133819674(2.3241%)	220758327(3.8340%)
BPS_D	5343400095(93.5089%)	168013812(2.9402%)	202909062(3.5509%)

## Sheet: All genes BPS
gene_id	BPS_A	BPS_B	BPS_C	BPS_D	DMSO_A	DMSO_B	DMSO_C	DMSO_E	BPS	DMSO	log2FoldChange	pvalue	padj	gene_name	gene_chr	gene_start	gene_end	gene_strand	gene_length	gene_biotype	gene_description	tf_family	BPS_A_count	BPS_B_count	BPS_C_count	BPS_D_count	DMSO_A_count	DMSO_B_count	DMSO_C_count	DMSO_E_count	BPS_A_fpkm	BPS_B_fpkm	BPS_C_fpkm	BPS_D_fpkm	DMSO_A_fpkm	DMSO_B_fpkm	DMSO_C_fpkm	DMSO_E_fpkm
ENSG00000216866	103.209	78.921	97.7102	80.3924	360.739	217.026	204.732	210.914	90.0581	248.353	-1.45506	4.41493e-08	0.000772878	RPS2P55	X	40934982	40935864	-	883	processed_pseudogene	- && P15880.2 RecName: Full=40S ribosomal protein S2; AltName: Full=40S ribosomal protein S4; AltName: Full=Protein LLRep3	-	127	94	105	101	189	233	206	196	8.34201	6.37329	7.93563	6.50386	29.33	17.5372	16.642	17.1047
ENSG00000210195	112.961	109.986	129.35	148.049	19.0867	40.9834	43.7292	59.185	125.086	40.7461	1.58678	6.64669e-07	0.00581785	MT-TT	MT	15888	15953	+	66	Mt_tRNA	- && -	-	139	131	139	186	10	44	44	55	122.151	118.829	140.548	160.243	20.7619	44.3071	47.5561	64.2154
ENSG00000204525	15.4407	13.4334	18.6115	5.57175	78.2556	41.9148	60.6245	41.9675	13.2643	55.6906	-2.06309	1.44191e-06	0.00612755	HLA-C	6	31268749	31272130	-	2507	protein_coding	- && P10321.3 RecName: Full=HLA class I histocompatibility antigen, Cw-7 alpha chain; AltName: Full=MHC class I antigen Cw*7; Flags: Precursor	-	19	16	20	7	41	45	61	39	0.439569	0.382087	0.532388	0.158765	2.24099	1.19295	1.7357	1.19876
ENSG00000264281	111.336	141.05	155.406	93.9238	954.337	368.85	300.141	291.621	125.429	478.737	-1.92867	1.74204e-06	0.00612755	AC016596.2	5	55944656	55944733	+	78	processed_pseudogene	- && -	-	137	168	167	118	500	396	302	271	101.872	128.947	142.881	86.0197	878.387	337.415	276.191	267.729
ENSG00000225573	19.504	29.3855	15.8197	13.5314	148.877	54.955	55.6553	73.1742	19.5602	83.1652	-2.0688	1.77519e-06	0.00612755	RPL35P5	7	66606738	66607107	-	370	processed_pseudogene	- && P42766.2 RecName: Full=60S ribosomal protein L35	-	24	35	17	17	78	59	56	68	3.76216	5.66322	3.0662	2.61251	28.8871	10.5978	10.7965	14.1621
ENSG00000240376	726.526	836.227	778.89	571.503	4968.28	1499.62	1805.82	1836.89	728.286	2527.65	-1.79435	2.10015e-06	0.00612755	AC010343.1	5	33162179	33162807	+	629	processed_pseudogene	- && P62241.2 RecName: Full=40S ribosomal protein S8 >P62243.2 RecName: Full=40S ribosomal protein S8 >P62242.2 RecName: Full=40S ribosomal protein S8 >Q5E958.3 RecName: Full=40S ribosomal protein S8 >Q4R6P8.3 RecName: Full=40S ribosomal protein S8	-	894	996	837	718	2603	1610	1817	1707	82.4355	94.7994	88.803	64.9059	567.067	170.114	206.064	209.124
ENSG00000217716	129.214	141.05	110.738	116.211	1584.2	284.089	302.129	402.458	124.303	643.219	-2.36825	2.73996e-06	0.00679153	RPS10P3	9	88016300	88016793	+	494	processed_pseudogene	- && P46783.1 RecName: Full=40S ribosomal protein S10 >Q3T0F4.1 RecName: Full=40S ribosomal protein S10	-	159	168	119	146	830	305	304	374	18.668	20.3601	16.0758	16.8049	230.23	41.0334	43.898	58.3399
novel.432	5.68868	5.8771	12.0974	4.77579	28.6301	94.0755	73.5445	13.9892	7.10975	52.5598	-2.90684	3.18878e-06	0.00679153	-	CHR_HSCHR12_1_CTG1	14477	31932	-	2985	-	- && sp|Q9NQA3|WASH6_HUMAN WAS protein family homolog 6 OS=Homo sapiens OX=9606 GN=WASH6P PE=1 SV=3 && -	-	7	7	13	6	15	101	74	13	0.136013	0.140395	0.290638	0.114292	0.688585	2.24875	1.76842	0.335598
ENSG00000184545	37.3828	40.3001	40.9452	40.5942	146.968	133.196	107.335	61.3372	39.8056	112.209	-1.48781	3.49159e-06	0.00679153	DUSP8	11	1554044	1571920	-	4616	protein_coding	- && Q13202.2 RecName: Full=Dual specificity protein phosphatase 8; AltName: Full=Dual specificity protein phosphatase hVH-5	-	46	48	44	51	77	143	108	57	0.577989	0.622547	0.636121	0.628224	2.28579	2.0589	1.669	0.951546
ENSG00000230626	8.93936	5.8771	5.58344	3.97982	57.2602	18.6288	26.8338	31.2066	6.09493	33.4824	-2.42397	3.93705e-06	0.0068922	AC011005.1	7	129126518	129130793	+	1263	protein_coding	- && P36507.1 RecName: Full=Dual specificity mitogen-activated protein kinase kinase 2; Short=MAP kinase kinase 2; Short=MAPKK 2; AltName: Full=ERK activator kinase 2; AltName: Full=MAPK/ERK kinase 2; Short=MEK 2	-	11	7	6	5	30	20	27	29	0.505146	0.331812	0.31703	0.225101	3.25483	1.05242	1.52496	1.76936
novel.600	9.75202	9.23544	15.8197	14.3274	28.6301	110.841	150.071	24.7501	12.2836	78.573	-2.689	4.77771e-06	0.00760351	-	CHR_HSCHR1_8_CTG3	28236087	28238105	+	545	-	- && sp|Q9UII2|ATIF1_HUMAN ATPase inhibitor, mitochondrial OS=Homo sapiens OX=9606 GN=ATP5IF1 PE=1 SV=1 && PF04568:Mitochondrial ATPase inhibitor, IATP	-	12	11	17	18	15	119	151	23	1.27706	1.20835	2.08164	1.87796	3.77142	14.5116	19.7642	3.25201
ENSG00000234287	383.58	362.701	446.675	319.978	990.602	652.94	631.091	747.883	378.233	755.629	-0.995905	6.81305e-06	0.0099391	AC099560.2	3	40761545	40761799	+	255	processed_pseudogene	- && P42677.3 RecName: Full=40S ribosomal protein S27; AltName: Full=Metallopan-stimulin 1; Short=MPS-1 >Q6ZWU9.3 RecName: Full=40S ribosomal protein S27 >Q71TY3.3 RecName: Full=40S ribosomal protein S27 >Q2KHT7.3 RecName: Full=40S ribosomal protein S27	-	472	432	480	402	519	701	635	695	107.357	101.424	125.619	89.6389	278.893	182.702	177.636	210.022
novel.670	47.9475	67.1668	0.930573	62.0853	1.90867	2.79432	0.993845	4.30436	44.5325	2.5003	4.13945	1.0042e-05	0.0135228	-	CHR_HSCHR6_MHC_COX_CTG1	32063810	32076668	-	2504	-	- && sp|Q99941|ATF6B_HUMAN Cyclic AMP-dependent transcription factor ATF-6 beta OS=Homo sapiens OX=9606 GN=ATF6B PE=1 SV=2 && PF00170:bZIP transcription factor	bZIP_1	59	80	1	78	1	3	1	4	1.36661	1.91272	0.0266513	1.77121	0.0547238	0.0796253	0.0284881	0.123097
ENSG00000235363	4.87601	9.23544	7.44458	14.3274	185.141	34.4633	17.8892	41.9675	8.97085	69.8653	-2.93976	1.65189e-05	0.0206557	SNRPGP10	1	205351247	205351471	+	225	processed_pseudogene	- && P62308.1 RecName: Full=Small nuclear ribonucleoprotein G; Short=snRNP-G; AltName: Full=Sm protein G; Short=Sm-G; Short=SmG >P62309.1 RecName: Full=Small nuclear ribonucleoprotein G; Short=snRNP-G; AltName: Full=Sm protein G; Short=Sm-G; Short=SmG >Q3ZBL0.1 RecName: Full=Small nuclear ribonucleoprotein G; Short=snRNP-G; AltName: Full=Sm protein G; Short=Sm-G; Short=SmG	-	6	11	8	18	97	37	18	39	1.54667	2.92689	2.3728	4.54884	59.0745	10.9291	5.70674	13.3568
ENSG00000233045	13.0027	9.23544	10.2363	12.7354	82.073	23.286	27.8277	63.4893	11.3025	49.169	-2.0957	2.14045e-05	0.0249805	AC097523.1	2	138278574	138279210	+	637	processed_pseudogene	- && P61314.2 RecName: Full=60S ribosomal protein L15 >P61313.2 RecName: Full=60S ribosomal protein L15 >Q9CZM2.4 RecName: Full=60S ribosomal protein L15 >Q5NVE0.3 RecName: Full=60S ribosomal protein L15 >Q5EAD6.3 RecName: Full=60S ribosomal protein L15 >Q4R5B2.1 RecName: Full=60S ribosomal protein L15 >E2QXF3.1 RecName: Full=60S ribosomal protein L15	-	16	11	11	16	43	25	28	59	1.45683	1.03383	1.15241	1.42821	9.24996	2.60834	3.13557	7.13729
ENSG00000228232	226.735	244.319	160.989	178.296	454.264	359.536	359.772	357.262	202.585	382.709	-0.91361	2.6434e-05	0.0271366	GAPDHP1	X	39787132	39788136	-	1005	processed_pseudogene	- && P04406.3 RecName: Full=Glyceraldehyde-3-phosphate dehydrogenase; Short=GAPDH; AltName: Full=Peptidyl-cysteine S-nitrosylase GAPDH	-	279	291	173	224	238	386	362	332	16.1015	17.335	11.4877	12.6734	32.4505	25.5262	25.6945	25.4561
ENSG00000224126	119.462	126.777	187.045	76.4126	416.091	223.546	321.012	316.371	127.424	319.255	-1.32336	2.76231e-05	0.0271366	UBE2SP2	17	18677261	18677757	+	497	processed_pseudogene	- && B5DFI8.1 RecName: Full=Ubiquitin-conjugating enzyme E2 S; AltName: Full=E2 ubiquitin-conjugating enzyme S; AltName: Full=Ubiquitin carrier protein S; AltName: Full=Ubiquitin-protein ligase S	-	147	151	201	96	218	240	323	294	17.1549	18.1894	26.9894	10.9831	60.105	32.0937	46.3601	45.5839
ENSG00000181218	21.9421	17.6313	26.9866	17.5112	146.968	50.2978	42.7353	67.7937	21.0178	76.9487	-1.8527	2.79024e-05	0.0271366	HIST3H2A	1	228456979	228457873	-	895	protein_coding	- && Q7L7L0.3 RecName: Full=Histone H2A type 3 >Q8BFU2.3 RecName: Full=Histone H2A type 3 >Q4FZT6.3 RecName: Full=Histone H2A type 3	-	27	21	29	22	77	54	43	63	1.74972	1.40473	2.16236	1.39769	11.789	4.00991	3.42723	5.42423
ENSG00000228205	17.066	17.6313	16.7503	17.5112	322.566	30.7375	40.7476	62.4132	17.2397	114.116	-2.71291	3.27078e-05	0.030136	AC131235.1	3	184149704	184150435	+	732	processed_pseudogene	- && P23396.2 RecName: Full=40S ribosomal protein S3 >Q3T169.1 RecName: Full=40S ribosomal protein S3 >Q0Z8U2.1 RecName: Full=40S ribosomal protein S3	-	21	21	18	22	169	33	41	58	1.66393	1.71753	1.64102	1.70892	31.6363	2.99618	3.9955	6.10573
ENSG00000241343	41.4461	40.3001	32.5701	35.8184	5.72602	12.1087	13.9138	15.0653	37.5337	11.7035	1.62618	3.47451e-05	0.0304123	RPL36A	X	101390824	101396154	+	3964	protein_coding	- && P83883.2 RecName: Full=60S ribosomal protein L36a; AltName: Full=60S ribosomal protein L44 >P83884.2 RecName: Full=60S ribosomal protein L36a; AltName: Full=60S ribosomal protein L44 >P83881.2 RecName: Full=60S ribosomal protein L36a; AltName: Full=60S ribosomal protein L44; AltName: Full=Cell growth-inhibiting gene 15 protein; AltName: Full=Cell migration-inducing gene 6 protein >P83882.2 R…	-	51	48	35	45	3	13	14	14	0.746215	0.724944	0.589233	0.64549	0.103705	0.217959	0.251937	0.272154
ENSG00000231500	85.3302	119.221	72.5847	76.4126	498.164	144.373	684.759	134.511	88.3872	365.452	-2.04627	3.68054e-05	0.0306817	RPS18	6	33272010	33276510	+	1898	protein_coding	- && P62271.3 RecName: Full=40S ribosomal protein S18 >P62269.3 RecName: Full=40S ribosomal protein S18; AltName: Full=Ke-3; Short=Ke3 >P62272.3 RecName: Full=40S ribosomal protein S18 >P62270.3 RecName: Full=40S ribosomal protein S18; AltName: Full=Ke-3; Short=Ke3 >Q5TJE9.3 RecName: Full=40S ribosomal protein S18 >Q3T0R1.3 RecName: Full=40S ribosomal protein S18 >A5JST6.1 RecName: Full=40S ribos…	-	105	142	78	96	261	155	689	125	3.20864	4.47908	2.74253	2.87598	18.8432	5.4275	25.8953	5.07498
ENSG00000012963	30.0687	26.8667	19.542	22.287	30.5388	158.345	97.3968	71.022	24.6911	89.3256	-1.86736	4.33075e-05	0.034461	UBR7	14	93207056	93229215	+	3694	protein_coding	- && Q8N806.2 RecName: Full=Putative E3 ubiquitin-protein ligase UBR7; AltName: Full=N-recognin-7	-	37	32	21	28	16	170	98	66	0.580942	0.518621	0.379381	0.430994	0.593518	3.05856	1.89246	1.37679
ENSG00000214222	607.876	622.133	711.888	472.007	929.524	1073.95	1040.56	1416.14	603.476	1115.04	-0.88696	4.68761e-05	0.0349982	TUBBP2	13	41384773	41385183	-	411	processed_pseudogene	- && Q91575.1 RecName: Full=Tubulin beta chain; AltName: Full=Tubulin beta-5 chain >Q6GLE7.1 RecName: Full=Tubulin beta chain; AltName: Full=Tubulin beta-5 chain	-	748	741	765	593	487	1153	1047	1316	105.557	107.938	124.215	82.0396	162.367	186.446	181.72	246.737
ENSG00000154545	120.275	120.061	129.35	98.6996	200.411	181.631	214.67	247.501	117.096	211.053	-0.851845	4.79811e-05	0.0349982	MAGED4	X	52184823	52192268	+	4809	protein_coding	- && Q96JG8.3 RecName: Full=Melanoma-associated antigen D4; AltName: Full=MAGE-D4 antigen; AltName: Full=MAGE-E1 antigen	-	148	143	139	124	105	195	216	230	1.78498	1.78024	1.92891	1.46615	2.99189	2.69491	3.20403	3.68548
ENSG00000239246	4.87601	9.23544	13.9586	7.95965	129.79	20.4917	24.8461	36.5871	9.00742	52.9287	-2.53513	6.45229e-05	0.0429784	AC008026.1	17	62516321	62516767	-	447	processed_pseudogene	- && P46783.1 RecName: Full=40S ribosomal protein S10 >Q3T0F4.1 RecName: Full=40S ribosomal protein S10	-	6	11	15	10	68	22	25	34	0.778523	1.47327	2.23943	1.27205	20.8455	3.27099	3.98961	5.86127
ENSG00000250182	82.0795	78.921	76.307	81.9844	635.588	191.877	140.132	164.642	79.823	283.06	-1.8188	6.54756e-05	0.0429784	EEF1A1P13	5	14651941	14653329	-	1389	processed_pseudogene	- && P68104.1 RecName: Full=Elongation factor 1-alpha 1; Short=EF-1-alpha-1; AltName: Full=Elongation factor Tu; Short=EF-Tu; AltName: Full=Eukaryotic elongation factor 1 A-1; Short=eEF1A-1; AltName: Full=Leukocyte receptor cluster member 7 >P68103.1 RecName: Full=Elongation factor 1-alpha 1; Short=EF-1-alpha-1; AltName: Full=Elongation factor Tu; Short=EF-Tu; AltName: Full=Eukaryotic elongation …	-	101	94	82	103	333	206	141	153	4.21742	4.05156	3.93971	4.21644	32.8513	9.85665	7.24127	8.48809
ENSG00000188856	703.771	662.433	595.567	491.906	4197.17	1235.09	1167.77	1215.98	613.419	1954	-1.67035	6.62867e-05	0.0429784	RPSAP47	8	80558870	80559757	+	888	processed_pseudogene	- && Q2L9X0.3 RecName: Full=40S ribosomal protein SA; AltName: Full=37 kDa laminin receptor precursor; Short=37LRP; AltName: Full=37/67 kDa laminin receptor; Short=LRP/LR; AltName: Full=67 kDa laminin receptor; Short=67LR; AltName: Full=Laminin receptor 1; Short=LamR; AltName: Full=Laminin-binding protein precursor p40; Short=LBP/p40	-	866	789	640	618	2199	1326	1175	1130	56.563	53.1938	48.0972	39.5718	339.331	99.2419	94.3893	98.0587
ENSG00000230202	3440.03	3116.54	3413.34	2988.05	17666.7	5497.36	5658.95	7118.34	3239.49	8985.33	-1.47154	7.26001e-05	0.0439521	AL450405.1	6	117998975	117999448	+	474	processed_pseudogene	- && P47914.2 RecName: Full=60S ribosomal protein L29; AltName: Full=Cell surface heparin-binding protein HIP	-	4233	3712	3668	3754	9256	5902	5694	6615	517.962	468.842	516.421	450.325	2675.81	827.533	856.914	1075.41
ENSG00000268412	13.0027	9.23544	6.51401	9.55158	47.7168	31.669	21.8646	30.1305	9.57593	32.8452	-1.74526	7.33232e-05	0.0439521	TRMT112P6	2	26028208	26028612	-	372	processed_pseudogene	- && Q9UI30.1 RecName: Full=Multifunctional methyltransferase subunit TRM112-like protein; AltName: Full=tRNA methyltransferase 112 homolog	-	16	11	7	12	25	34	22	28	2.49462	1.7703	1.25576	1.83421	9.2089	6.07436	4.21869	5.8001
novel.307	7.31402	10.075	16.7503	17.5112	238.584	13.9716	24.8461	103.305	12.9126	95.1767	-2.87162	7.53206e-05	0.0439521	-	CHR_HG2030_PATCH	133405448	133418184	-	3114	-	- && sp|Q9GZR2|REXO4_HUMAN RNA exonuclease 4 OS=Homo sapiens OX=9606 GN=REXO4 PE=1 SV=2 && -	-	9	12	18	22	125	15	25	96	0.16763	0.230706	0.385751	0.401712	5.5005	0.320138	0.57269	2.3756
ENSG00000219451	3.25067	2.51876	0.930573	4.77579	51.5342	14.903	7.95076	17.2174	2.86895	22.9014	-2.9371	9.11831e-05	0.051492	RPL23P8	7	20827326	20827753	+	428	processed_pseudogene	- && Q90YU5.2 RecName: Full=60S ribosomal protein L23 >P62831.1 RecName: Full=60S ribosomal protein L23; AltName: Full=Ribosomal protein L17 >P62832.1 RecName: Full=60S ribosomal protein L23 >P62829.1 RecName: Full=60S ribosomal protein L23; AltName: Full=60S ribosomal protein L17 >P62830.1 RecName: Full=60S ribosomal protein L23 >Q3T057.2 RecName: Full=60S ribosomal protein L23	-	4	3	1	6	27	16	8	16	0.542056	0.419637	0.155923	0.797109	8.64432	2.48451	1.33335	2.88069
ENSG00000213862	198.291	193.944	237.296	102.679	927.615	298.061	369.71	497.154	183.053	523.135	-1.51205	0.000107331	0.058717	AC044787.1	15	47730144	47730935	-	792	processed_pseudogene	- && P62425.2 RecName: Full=60S ribosomal protein L7a >P62424.2 RecName: Full=60S ribosomal protein L7a; AltName: Full=PLA-X polypeptide; AltName: Full=Surfeit locus protein 3 >Q4R5C2.1 RecName: Full=60S ribosomal protein L7a	-	244	231	255	129	486	320	372	462	17.8687	17.4616	21.4866	9.26137	84.0856	26.8528	33.5055	44.9508
ENSG00000175886	45.5094	48.696	56.7649	31.0426	213.771	85.6925	94.4152	97.9242	45.5032	122.951	-1.4207	0.000121322	0.0643595	RPL7AP66	18	39334872	39335672	-	801	processed_pseudogene	- && P62425.2 RecName: Full=60S ribosomal protein L7a >P62424.2 RecName: Full=60S ribosomal protein L7a; AltName: Full=PLA-X polypeptide; AltName: Full=Surfeit locus protein 3 >Q4R5C2.1 RecName: Full=60S ribosomal protein L7a	-	56	58	61	39	112	92	95	91	4.05493	4.33503	5.08218	2.76849	19.16	7.63343	8.46036	8.75446
ENSG00000227097	511.169	591.068	1005.95	342.265	2378.21	1056.25	1362.56	1562.48	612.613	1589.88	-1.3754	0.000152179	0.0783543	RPS28P7	11	82689559	82689768	+	210	processed_pseudogene	- && Q6QAT1.2 RecName: Full=40S ribosomal protein S28 >P62859.1 RecName: Full=40S ribosomal protein S28 >P62857.1 RecName: Full=40S ribosomal protein S28 >P62858.1 RecName: Full=40S ribosomal protein S28 >Q56JX6.1 RecName: Full=40S ribosomal protein S28	-	629	704	1081	430	1246	1134	1371	1452	173.724	200.701	343.526	116.429	813.035	358.887	465.711	532.805
ENSG00000233426	337.258	394.605	443.883	277.792	1103.21	603.573	584.381	691.926	363.384	745.773	-1.03471	0.000161559	0.0786444	EIF3FP3	2	58251440	58252525	+	1086	processed_pseudogene	- && A5A6I3.1 RecName: Full=Eukaryotic translation initiation factor 3 subunit F; Short=eIF3f; AltName: Full=Deubiquitinating enzyme eIF3f; AltName: Full=Eukaryotic translation initiation factor 3 subunit 5; AltName: Full=eIF-3-epsilon; AltName: Full=eIF3 p47	-	415	470	477	349	578	648	588	643	22.1639	25.9098	29.3117	18.2728	72.9304	39.6561	38.623	45.6249
novel.88	0	0	0	0	22.9041	0.93144	4.96922	5.38045	0	8.5463	-5.73244	0.000161727	0.0786444	-	15	22838074	22838402	+	329	-	- && sp|Q6UX73|CP089_HUMAN UPF0764 protein C16orf89 OS=Homo sapiens OX=9606 GN=C16orf89 PE=1 SV=2 && -	-	0	0	0	0	12	1	5	5	0	0	0	0	4.998	0.202008	1.08411	1.1711
ENSG00000237991	99.1456	83.9585	160.059	59.6974	431.36	158.345	186.843	411.067	100.715	296.904	-1.55773	0.00017477	0.0826896	RPL35P1	1	236981339	236981708	+	370	processed_pseudogene	- && P42766.2 RecName: Full=60S ribosomal protein L35	-	122	100	172	75	226	170	188	382	19.1243	16.1806	31.0227	11.5258	83.6984	30.536	36.2455	79.5577
ENSG00000243829	7456.24	8183.44	10050.2	5010.6	61312.3	10957.5	14675.1	19782.8	7675.12	26681.9	-1.79754	0.000192057	0.0855564	AC011495.1	19	49719498	49720081	-	584	processed_pseudogene	- && P46781.3 RecName: Full=40S ribosomal protein S9 >Q6ZWN5.3 RecName: Full=40S ribosomal protein S9 >P29314.4 RecName: Full=40S ribosomal protein S9 >A9L913.1 RecName: Full=40S ribosomal protein S9 >A6QLG5.1 RecName: Full=40S ribosomal protein S9	-	9175	9747	10800	6295	32123	11764	14766	18384	911.215	999.206	1234.14	612.905	7537.27	1338.77	1803.63	2425.76
ENSG00000213885	30.0687	26.8667	53.0427	17.5112	181.324	74.5152	62.6122	86.0872	31.8723	101.135	-1.65646	0.00019263	0.0855564	RPL13AP7	21	25361821	25362431	+	611	processed_pseudogene	- && Q9XSU0.2 RecName: Full=60S ribosomal protein L13a	-	37	32	57	22	95	80	63	80	3.51227	3.13549	6.22568	2.04735	21.3056	8.70188	7.35525	10.0895
ENSG00000139239	414.461	394.605	394.563	412.31	1553.66	571.904	671.839	853.34	403.985	912.686	-1.17305	0.000198533	0.0855564	RPL14P1	12	62965325	62965969	+	645	processed_pseudogene	- && A1XQU3.1 RecName: Full=60S ribosomal protein L14	-	510	470	424	518	814	614	676	793	45.8604	43.6249	43.8691	45.6647	172.932	63.2664	74.7627	94.7402
ENSG00000242960	34.9448	24.348	40.0146	16.7153	150.785	84.7611	52.6738	61.3372	29.0057	87.3893	-1.57868	0.000200378	0.0855564	FTH1P23	3	72929044	72929593	+	550	processed_pseudogene	- && Q5R8J7.3 RecName: Full=Ferritin heavy chain; Short=Ferritin H subunit; Contains: RecName: Full=Ferritin heavy chain, N-terminally processed	-	43	29	43	21	79	91	53	57	4.53454	3.15669	5.21746	2.17104	19.6823	10.9962	6.87403	7.98607
ENSG00000159840	112.961	146.927	127.488	105.863	185.141	216.094	201.75	253.957	123.31	214.236	-0.801541	0.000214975	0.0896035	ZYX	7	143381080	143391111	+	3482	protein_coding	- && Q15942.1 RecName: Full=Zyxin; AltName: Full=Zyxin-2	-	139	175	137	133	97	232	203	236	2.31533	3.00889	2.6257	2.17187	3.81728	4.42816	4.15877	5.22281
ENSG00000236439	121.088	107.467	110.738	137.702	232.858	172.316	192.806	217.37	119.249	203.838	-0.766487	0.000244479	0.0995314	AC099336.2	1	202471864	202472117	-	254	processed_pseudogene	- && P42677.3 RecName: Full=40S ribosomal protein S27; AltName: Full=Metallopan-stimulin 1; Short=MPS-1 >Q6ZWU9.3 RecName: Full=40S ribosomal protein S27 >Q71TY3.3 RecName: Full=40S ribosomal protein S27 >Q2KHT7.3 RecName: Full=40S ribosomal protein S27	-	149	128	119	173	122	185	194	202	34.0236	30.1698	31.2656	38.7278	65.8168	48.4064	54.4836	61.2828
ENSG00000240342	12845.9	13398.9	16238.5	8980.07	26104.9	18546.8	22176.7	26745.2	12865.8	23393.4	-0.862537	0.000253538	0.0999834	RPS2P5	12	118246084	118246962	+	879	processed_pseudogene	- && P15880.2 RecName: Full=40S ribosomal protein S2; AltName: Full=40S ribosomal protein S4; AltName: Full=Protein LLRep3	-	15807	15959	17450	11282	13677	19912	22314	24854	1043.01	1086.96	1324.83	729.806	2132.12	1505.53	1810.87	2178.85
ENSG00000256393	56.0741	95.7127	87.4739	54.1256	376.009	154.619	125.224	149.577	73.3466	201.357	-1.44863	0.000257012	0.0999834	RPL41P5	12	93083598	93083675	-	78	processed_pseudogene	- && -	-	69	114	94	68	197	166	126	139	51.3076	87.4998	80.4241	49.5707	346.085	141.442	115.232	137.322
ENSG00000266066	48.7601	49.5355	62.3484	55.7175	106.886	87.5554	95.4091	103.305	54.0904	98.2887	-0.857387	0.000280006	0.10656	POLRMTP1	17	62136972	62140639	-	3668	processed_pseudogene	- && O00411.2 RecName: Full=DNA-directed RNA polymerase, mitochondrial; Short=MtRPOL; Flags: Precursor	-	60	59	67	70	56	94	96	96	0.948745	0.962985	1.21899	1.08512	2.09204	1.70319	1.86698	2.0168
ENSG00000183604	41.4461	20.9896	39.0841	52.5337	3.81735	12.1087	16.8954	11.837	38.5134	11.1646	1.7265	0.000294204	0.109582	SMG1P5	16	30267553	30335374	-	4791	transcribed_unprocessed_pseudogene	- && Q96Q15.3 RecName: Full=Serine/threonine-protein kinase SMG1; Short=SMG-1; Short=hSMG-1; AltName: Full=61E3.4; AltName: Full=Lambda/iota protein kinase C-interacting protein; Short=Lambda-interacting protein	-	51	25	42	66	2	13	17	11	0.617407	0.3124	0.585027	0.7833	0.0572024	0.180336	0.253117	0.176924
ENSG00000226243	44.6968	49.5355	121.905	27.0628	332.109	135.99	164.978	148.5	60.8	195.395	-1.68197	0.000329876	0.120308	RPL37AP1	20	44466564	44466842	-	279	processed_pseudogene	- && P61515.2 PUTATIVE PSEUDOGENE: RecName: Full=Putative 60S ribosomal protein L37a; AltName: Full=60S ribosomal protein L37a pseudogene 1 >P61513.2 RecName: Full=60S ribosomal protein L37a >P61514.2 RecName: Full=60S ribosomal protein L37a >Q5RBF9.3 RecName: Full=60S ribosomal protein L37a >Q3MIC0.3 RecName: Full=60S ribosomal protein L37a	-	55	59	131	34	174	146	166	138	11.4337	12.6603	31.3343	6.92923	85.4586	34.7787	42.4426	38.115
ENSG00000185883	178.787	243.48	281.964	141.682	106.886	56.8179	101.372	117.294	211.478	95.5924	1.15011	0.000356705	0.12591	ATP6V0C	16	2513870	2520218	+	1498	protein_coding	- && P27449.1 RecName: Full=V-type proton ATPase 16 kDa proteolipid subunit; Short=V-ATPase 16 kDa proteolipid subunit; AltName: Full=Vacuolar proton pump 16 kDa proteolipid subunit	-	220	290	303	178	56	61	102	109	8.51802	11.59	13.4984	6.75645	5.12256	2.70634	4.8572	5.60706
ENSG00000218175	464.034	489.478	638.373	436.985	1597.56	813.147	815.947	857.644	507.217	1021.07	-1.00733	0.000359619	0.12591	AC016739.1	2	176200908	176201252	-	345	processed_pseudogene	- && P19944.1 RecName: Full=60S acidic ribosomal protein P1	-	571	583	686	549	837	873	821	797	95.9941	101.169	132.696	90.4823	332.443	168.174	169.755	178.016
ENSG00000255883	1.62534	2.51876	1.86115	1.59193	57.2602	9.3144	2.98153	9.68481	1.89929	19.8102	-3.33597	0.000377889	0.129712	FUNDC2P1	5	73508685	73509254	+	570	processed_pseudogene	- && Q9BWH2.2 RecName: Full=FUN14 domain-containing protein 2; AltName: Full=Cervical cancer proto-oncogene 3 protein; Short=HCC-3; AltName: Full=Hepatitis C virus core-binding protein 6	-	2	3	2	2	30	10	3	9	0.203509	0.315096	0.234158	0.19951	7.21202	1.16598	0.375443	1.21671
ENSG00000100938	455.094	164.559	402.938	58.9014	120.246	55.8864	58.6368	55.9567	270.373	72.6816	1.90511	0.000429604	0.144628	GMPR2	14	24232422	24239242	+	3640	protein_coding	- && Q9P2T1.1 RecName: Full=GMP reductase 2; Short=GMPR 2; AltName: Full=Guanosine 5'-monophosphate oxidoreductase 2; Short=Guanosine monophosphate reductase 2	-	560	196	433	74	63	60	59	52	8.92307	3.22368	7.93852	1.15595	2.37165	1.0955	1.15624	1.10084
ENSG00000186940	7.31402	1.67917	6.51401	3.97982	124.064	9.3144	20.8707	7.53263	4.87176	40.4454	-3.02964	0.000450628	0.146755	CHCHD2P9	9	79391304	79391759	+	456	processed_pseudogene	- && Q5T1J5.1 PUTATIVE PSEUDOGENE: RecName: Full=Putative coiled-coil-helix-coiled-coil-helix domain-containing protein CHCHD2P9, mitochondrial; AltName: Full=Coiled-coil-helix-coiled-coil-helix domain-containing 2 pseudogene 9; Flags: Precursor	-	9	2	7	5	65	10	21	7	1.14474	0.26258	1.02444	0.62347	19.5326	1.45747	3.28513	1.18292
ENSG00000240036	47.1348	62.9689	60.4872	52.5337	251.945	115.499	97.3968	88.2394	55.7812	138.27	-1.29559	0.000456915	0.146755	AC104563.1	11	27581680	27582055	+	376	processed_pseudogene	- && Q6Q311.1 RecName: Full=40S ribosomal protein S25 >P62853.1 RecName: Full=40S ribosomal protein S25 >P62851.1 RecName: Full=40S ribosomal protein S25 >P62852.1 RecName: Full=40S ribosomal protein S25 >Q56JX5.1 RecName: Full=40S ribosomal protein S25	-	58	75	65	66	132	124	98	82	8.9468	11.9418	11.5366	9.98083	48.1057	21.9179	18.5924	16.8053
ENSG00000244716	607.064	512.147	540.663	537.276	6338.71	722.798	779.174	1257.95	549.287	2274.66	-2.04922	0.000461071	0.146755	BX679664.3	1	108992282	108992836	+	555	processed_pseudogene	- && P18621.3 RecName: Full=60S ribosomal protein L17; AltName: Full=60S ribosomal protein L23; AltName: Full=PD-1 >Q5XTY7.3 RecName: Full=60S ribosomal protein L17	-	747	610	581	675	3321	776	784	1169	78.0648	65.8012	69.8612	69.1546	819.948	92.9251	100.768	162.309
ENSG00000223612	3.25067	6.71668	6.51401	5.57175	66.8036	15.8345	15.9015	12.9131	5.51328	27.8632	-2.29612	0.000492339	0.153909	AC241585.1	1	145233001	145233519	+	519	processed_pseudogene	- && Q96AW1.1 RecName: Full=Vesicular, overexpressed in cancer, prosurvival protein 1; AltName: Full=EGFR-coamplified and overexpressed protein; Short=ECop; AltName: Full=Glioblastoma-amplified secreted protein; AltName: Full=Putative NF-kappa-B-activating protein 055N; Flags: Precursor	-	4	8	7	7	35	17	16	12	0.447013	0.922825	0.900085	0.766904	9.24084	2.17694	2.19913	1.7817
ENSG00000212829	11.3774	12.5938	8.37516	11.9395	93.525	20.4917	27.8277	26.9023	11.0714	42.1867	-1.89094	0.000519241	0.157128	RPS26P3	9	9090898	9091245	+	348	processed_pseudogene	- && P61251.3 RecName: Full=40S ribosomal protein S26 >P62856.3 RecName: Full=40S ribosomal protein S26 >P62854.3 RecName: Full=40S ribosomal protein S26 >P62855.3 RecName: Full=40S ribosomal protein S26 >Q56JV1.3 RecName: Full=40S ribosomal protein S26 >P49171.4 RecName: Full=40S ribosomal protein S26	-	14	15	9	15	49	22	28	25	2.33333	2.58053	1.7259	2.45088	19.2942	4.20153	5.73954	5.53581
ENSG00000084093	52.8235	50.3751	30.7089	54.1256	17.1781	22.3546	22.8584	16.1414	47.0083	19.6331	1.2472	0.000522501	0.157128	REST	4	56907876	56966678	+	7983	protein_coding	- && Q13127.3 RecName: Full=RE1-silencing transcription factor; AltName: Full=Neural-restrictive silencer factor; AltName: Full=X2 box repressor	-	65	60	33	68	9	24	23	15	0.472253	0.449968	0.275868	0.484343	0.154485	0.199806	0.205523	0.144792
ENSG00000218227	58.5121	73.8835	58.6261	54.9216	179.415	88.4868	95.4091	156.033	61.4858	129.836	-1.06666	0.000529563	0.157128	AC136632.1	5	178055604	178056194	+	591	processed_pseudogene	- && P84100.1 RecName: Full=60S ribosomal protein L19 >P84098.1 RecName: Full=60S ribosomal protein L19 >P84099.1 RecName: Full=60S ribosomal protein L19 >Q8HXN9.2 RecName: Full=60S ribosomal protein L19 >Q5RB99.1 RecName: Full=60S ribosomal protein L19 >Q3T0W9.1 RecName: Full=60S ribosomal protein L19 >D0VWQ5.1 RecName: Full=60S ribosomal protein L19	-	72	88	63	69	94	95	96	145	7.06598	8.9144	7.11387	6.63853	21.7947	10.6832	11.5873	18.9061
novel.341	34.1321	15.1125	24.1949	21.491	103.068	54.0235	49.6922	44.1197	23.7326	62.726	-1.37968	0.000559278	0.163179	-	CHR_HG2334_PATCH	87863277	87971847	+	8814	-	- && sp|P60483|PTEN_CANLF Phosphatidylinositol 3,4,5-trisphosphate 3-phosphatase and dual-specificity protein phosphatase PTEN OS=Canis lupus familiaris OX=9615 GN=PTEN PE=2 SV=1 && PF00782:Dual specificity phosphatase, catalytic domain	DSPc	42	18	26	27	54	58	50	41	0.276378	0.122263	0.196858	0.174181	0.839521	0.43734	0.404664	0.358452
ENSG00000232187	47.9475	46.1772	67.0013	51.7377	101.16	100.596	82.4891	102.229	53.2159	96.6182	-0.860709	0.000589175	0.169084	FTH1P7	13	22696023	22696574	-	552	processed_pseudogene	- && P02794.2 RecName: Full=Ferritin heavy chain; Short=Ferritin H subunit; AltName: Full=Cell proliferation-inducing gene 15 protein; Contains: RecName: Full=Ferritin heavy chain, N-terminally processed	-	59	55	72	65	53	108	83	95	6.19927	5.96514	8.70455	6.69553	13.1567	13.0032	10.726	13.2619
ENSG00000217130	192.602	199.821	155.406	136.11	2025.1	197.465	265.357	383.088	170.985	717.753	-2.06721	0.000649633	0.183427	AL139100.1	6	34744176	34744673	+	498	processed_pseudogene	- && P46783.1 RecName: Full=40S ribosomal protein S10 >Q3T0F4.1 RecName: Full=40S ribosomal protein S10	-	237	238	167	171	1061	212	267	356	27.6024	28.6117	22.379	19.5244	291.942	28.2925	38.2455	55.086
ENSG00000150779	598.124	617.935	814.251	447.332	3865.06	729.318	1100.19	1524.82	619.411	1804.85	-1.54195	0.000670197	0.183824	TIMM8B	11	112084800	112086798	-	1166	protein_coding	- && Q9Y5J9.1 RecName: Full=Mitochondrial import inner membrane translocase subunit Tim8 B; AltName: Full=DDP-like protein; AltName: Full=Deafness dystonia protein 2	-	736	736	875	562	2025	783	1107	1417	36.6106	37.7899	50.0798	27.4062	237.978	44.6301	67.7247	93.6466
ENSG00000197238	0.812669	2.51876	0	3.18386	70.6209	2.79432	4.96922	10.7609	1.62882	22.2863	-3.72032	0.000673002	0.183824	HIST1H4J	6	27824108	27824480	+	373	protein_coding	- && Q6WV72.3 RecName: Full=Histone H4 >Q6WV73.3 RecName: Full=Histone H4 >Q6WV90.3 RecName: Full=Histone H4 >Q7K8C0.3 RecName: Full=Histone H4 >Q7KQD1.3 RecName: Full=Histone H4 >P62802.2 RecName: Full=Histone H4 >P62804.2 RecName: Full=Histone H4; Contains: RecName: Full=Osteogenic growth peptide; Short=OGP >P62794.2 RecName: Full=Histone H4 >P62795.2 RecName: Full=Histone H4 >P62796.2 RecName:…	-	1	3	0	4	37	3	5	10	0.155496	0.481514	0	0.609764	13.5926	0.534536	0.956223	2.06591
ENSG00000177374	20.3167	20.9896	40.0146	28.6547	95.4337	51.2292	60.6245	52.7284	27.4939	65.004	-1.22698	0.000684326	0.183824	HIC1	17	2054154	2063241	+	8108	protein_coding	- && Q14526.5 RecName: Full=Hypermethylated in cancer 1 protein; Short=Hic-1; AltName: Full=Zinc finger and BTB domain-containing protein 29	-	25	25	43	36	50	55	61	49	0.178836	0.184596	0.353922	0.252464	0.84502	0.450831	0.536678	0.465697
ENSG00000227077	11.3774	6.71668	22.3338	11.1435	43.8995	32.6004	32.7969	33.3588	12.8928	35.6639	-1.46632	0.000693041	0.183824	AC107983.1	17	18572752	18572961	+	210	processed_pseudogene	- && Q6QAT1.2 RecName: Full=40S ribosomal protein S28 >P62859.1 RecName: Full=40S ribosomal protein S28 >P62857.1 RecName: Full=40S ribosomal protein S28 >P62858.1 RecName: Full=40S ribosomal protein S28 >Q56JX6.1 RecName: Full=40S ribosomal protein S28	-	14	8	24	14	23	35	33	31	3.86666	2.2807	7.62685	3.7907	15.0079	11.0768	11.2097	11.3753
ENSG00000185834	208.043	223.33	198.212	188.644	889.442	263.598	329.956	434.741	204.557	479.434	-1.22406	0.000766677	0.20032	RPL12P4	20	55074644	55075140	+	497	processed_pseudogene	- && P35979.2 RecName: Full=60S ribosomal protein L12	-	256	266	213	237	466	283	332	404	29.8752	32.0422	28.6007	27.1146	128.481	37.8438	47.6518	62.6391
ENSG00000136942	17361	17721.1	28872	12083.5	68553.8	24615.2	33588	50431	19009.4	44297	-1.22047	0.000811697	0.208964	RPL35	9	124857880	124861981	-	1535	protein_coding	- && P42766.2 RecName: Full=60S ribosomal protein L35	-	21363	21107	31026	15181	35917	26427	33796	46865	807.201	823.218	1348.87	562.345	3206.29	1144.21	1570.56	2352.67
ENSG00000240509	25.1927	37.7813	43.7369	15.9193	202.319	52.1607	62.6122	72.0981	30.6576	97.2976	-1.65313	0.000826253	0.209629	RPL34P18	8	93957338	93957691	-	354	processed_pseudogene	- && P49207.3 RecName: Full=60S ribosomal protein L34	-	31	45	47	20	106	56	63	67	5.07909	7.61037	8.86028	3.21246	41.0311	10.5135	12.6951	14.5845
ENSG00000153406	74.7655	72.2044	76.307	26.2668	175.598	85.6925	113.298	475.632	62.3859	212.555	-1.7695	0.000876611	0.217834	NMRAL1	16	4461680	4495763	-	3541	protein_coding	- && -	-	92	86	82	33	92	92	114	442	1.50692	1.45402	1.5454	0.529906	3.56018	1.72674	2.29656	9.61871
ENSG00000172116	0	0	0	0	26.7214	2.79432	0.993845	1.07609	0	7.89642	-5.61473	0.000883482	0.217834	CD8B	2	86815339	86861924	-	1864	protein_coding	- && P10966.1 RecName: Full=T-cell surface glycoprotein CD8 beta chain; AltName: CD_antigen=CD8b; Flags: Precursor	-	0	0	0	0	14	3	1	1	0	0	0	0	1.02918	0.106965	0.0382694	0.0413404
ENSG00000092330	69.8895	54.5731	24.1949	26.2668	150.785	86.624	212.683	64.5654	43.7311	128.664	-1.55357	0.000904723	0.218173	TINF2	14	24239643	24242674	-	2712	protein_coding	- && Q9BSI4.1 RecName: Full=TERF1-interacting nuclear factor 2; AltName: Full=TRF1-interacting nuclear protein 2	-	86	65	26	33	79	93	214	60	1.83923	1.4349	0.639789	0.691886	3.99161	2.27907	5.62888	1.70483
novel.527	22.7547	70.5252	19.542	35.0224	5.72602	5.58864	13.9138	13.9892	36.9611	9.80442	1.88912	0.000910392	0.218173	-	CHR_HSCHR17_2_CTG2	1003519	1185364	-	6613	-	- && sp|Q12979|ABR_HUMAN Active breakpoint cluster region-related protein OS=Homo sapiens OX=9606 GN=ABR PE=1 SV=2 && PF00620:RhoGAP domain|PF00621:RhoGEF domain	RhoGAP	28	84	21	44	3	6	14	13	0.245577	0.760462	0.211921	0.378325	0.0621632	0.0603	0.151018	0.151484
ENSG00000240914	26.8181	14.273	18.6115	9.55158	95.4337	29.8061	42.7353	41.9675	17.3135	52.4857	-1.57603	0.000932357	0.218173	RPL15P2	14	94800849	94801463	-	615	processed_pseudogene	- && P61314.2 RecName: Full=60S ribosomal protein L15 >P61313.2 RecName: Full=60S ribosomal protein L15 >Q9CZM2.4 RecName: Full=60S ribosomal protein L15 >Q5NVE0.3 RecName: Full=60S ribosomal protein L15 >Q5EAD6.3 RecName: Full=60S ribosomal protein L15 >Q4R5B2.1 RecName: Full=60S ribosomal protein L15 >E2QXF3.1 RecName: Full=60S ribosomal protein L15	-	33	17	20	12	50	32	43	39	3.11219	1.6549	2.17024	1.10947	11.1405	3.45811	4.9876	4.88664
ENSG00000167136	387.643	366.899	709.097	282.567	1053.59	720.935	817.934	923.286	436.551	878.936	-1.00939	0.000934708	0.218173	ENDOG	9	128818474	128822677	+	1172	protein_coding	- && Q14249.4 RecName: Full=Endonuclease G, mitochondrial; Short=Endo G; Flags: Precursor	-	477	437	762	355	552	774	823	858	23.6058	22.3229	43.3891	17.2231	64.539	43.8912	50.0922	56.4132
ENSG00000213442	6711.02	7416.9	8911.17	4451.03	23738.2	9308.82	11556.4	14131.2	6872.53	14683.7	-1.09518	0.000962068	0.221605	RPL18AP3	12	104265309	104265836	+	528	processed_pseudogene	- && Q02543.2 RecName: Full=60S ribosomal protein L18a >Q3T003.1 RecName: Full=60S ribosomal protein L18a	-	8258	8834	9576	5592	12437	9994	11628	13132	907.128	1001.66	1210.33	602.204	3227.69	1257.97	1570.97	1916.54
ENSG00000103423	41.4461	290.497	136.794	191.032	30.5388	40.9834	63.6061	69.9459	164.942	51.2685	1.67736	0.000982354	0.223339	DNAJA3	16	4425805	4456775	+	7071	protein_coding	- && Q96EY1.2 RecName: Full=DnaJ homolog subfamily A member 3, mitochondrial; AltName: Full=DnaJ protein Tid-1; Short=hTid-1; AltName: Full=Hepatocellular carcinoma-associated antigen 57; AltName: Full=Tumorous imaginal discs protein Tid56 homolog; Flags: Precursor	-	51	346	147	240	16	44	64	65	0.418328	2.92949	1.38736	1.92993	0.310063	0.413558	0.64565	0.708359
ENSG00000163728	59.3248	79.7606	53.0427	124.966	20.9954	40.0519	40.7476	29.0544	79.2736	32.7124	1.25587	0.00101365	0.2275	TTC14	3	180602130	180617828	+	7783	protein_coding	- && Q96N46.1 RecName: Full=Tetratricopeptide repeat protein 14; Short=TPR repeat protein 14	-	73	95	57	157	11	43	41	27	0.544006	0.730758	0.488743	1.147	0.193667	0.367186	0.375781	0.267324
ENSG00000237214	8361.55	8452.11	9114.96	5963.37	58918.9	10818.7	11905.3	15575.3	7973	24304.5	-1.60795	0.00106196	0.235324	AL080243.2	22	41064052	41064633	+	582	processed_pseudogene	- && P46781.3 RecName: Full=40S ribosomal protein S9 >Q6ZWN5.3 RecName: Full=40S ribosomal protein S9 >P29314.4 RecName: Full=40S ribosomal protein S9 >A9L913.1 RecName: Full=40S ribosomal protein S9 >A6QLG5.1 RecName: Full=40S ribosomal protein S9	-	10289	10067	9795	7492	30869	11615	11979	14474	1025.36	1035.56	1123.14	731.957	7267.92	1326.36	1468.23	1916.4
novel.554	94.2696	101.59	138.655	246.749	345.47	189.082	343.87	550.958	145.316	357.345	-1.29742	0.00109842	0.23817	-	CHR_HSCHR17_7_CTG4	38505941	38536416	+	10944	-	- && sp|P55198|AF17_HUMAN Protein AF-17 OS=Homo sapiens OX=9606 GN=MLLT6 PE=1 SV=3 && -	-	116	121	149	310	181	203	346	512	0.614766	0.661921	0.90858	1.61063	2.26628	1.23278	2.25527	3.60508
ENSG00000054148	1468.49	1507.9	2589.78	1049.88	13723.4	1963.48	2705.25	3914.82	1654.01	5576.73	-1.75319	0.00110201	0.23817	PHPT1	9	136848724	136851027	+	1612	protein_coding	- && Q9NRX4.1 RecName: Full=14 kDa phosphohistidine phosphatase; AltName: Full=Phosphohistidine phosphatase 1; Short=PHPT1; AltName: Full=Protein histidine phosphatase; Short=PHP; AltName: Full=Protein janus-A homolog	-	1807	1796	2783	1319	7190	2108	2722	3638	65.0161	66.7019	115.213	46.5254	611.188	86.91	120.454	173.908
ENSG00000125995	811.043	947.052	2064.94	630.404	8474.51	1382.26	2044.34	2973.24	1113.36	3718.59	-1.73954	0.00114164	0.243726	ROMO1	20	35699272	35700984	+	702	protein_coding	- && P60602.1 RecName: Full=Reactive oxygen species modulator 1; Short=ROS modulator 1; AltName: Full=Epididymis tissue protein Li 175; AltName: Full=Glyrichin; AltName: Full=Mitochondrial targeting GxxxG motif protein; Short=MTGM; AltName: Full=Protein MGR2 homolog >P60603.1 RecName: Full=Reactive oxygen species modulator 1; Short=ROS modulator 1; AltName: Full=Protein MGR2 homolog >Q3SZV8.1 Rec…	-	998	1128	2219	792	4440	1484	2057	2763	82.4558	96.1986	210.947	64.1503	866.676	140.495	209.024	303.294
ENSG00000235297	0.812669	1.67917	1.86115	0.795965	15.2694	6.52008	4.96922	11.837	1.28724	9.64892	-2.88247	0.00116361	0.245423	FAUP1	18	74389884	74390297	-	414	processed_pseudogene	- && Q05474.1 RecName: Full=Ubiquitin-like protein FUBI	-	1	2	2	1	8	7	5	11	0.140096	0.289219	0.322391	0.137344	2.64789	1.12373	0.861524	2.04745
ENSG00000167553	559.116	658.235	735.153	484.743	2882.1	891.388	874.583	1185.85	609.312	1458.48	-1.25779	0.00118975	0.246482	TUBA1C	12	49188736	49274603	+	4631	protein_coding	- && -	-	688	784	790	609	1510	957	880	1102	8.61671	10.1353	11.3843	7.47744	44.68	13.7341	13.5552	18.337
ENSG00000183617	381.142	428.189	651.401	261.872	3924.23	425.668	753.334	1067.48	430.651	1542.68	-1.83995	0.00119679	0.246482	MRPL54	19	3762664	3768575	+	1003	protein_coding	- && Q6P161.1 RecName: Full=39S ribosomal protein L54, mitochondrial; Short=L54mt; Short=MRP-L54; Flags: Precursor	-	469	510	700	329	2056	457	758	992	27.1206	30.4415	46.5747	18.6511	280.888	30.2817	53.9096	76.2134
ENSG00000202474	10.5647	10.9146	13.028	10.3475	26.7214	25.1489	29.8153	25.8262	11.2137	26.878	-1.26532	0.00123172	0.250727	RNA5SP283	9	62802320	62802438	-	119	rRNA	- && -	-	13	13	14	13	14	27	30	24	6.33613	6.54023	7.85116	6.21165	16.121	15.0793	17.9834	15.5412
ENSG00000234742	54.4488	37.7813	99.5713	41.3902	513.433	113.636	124.231	77.4785	58.2979	207.195	-1.82342	0.00128842	0.256985	AC144530.1	3	197850400	197850954	-	555	processed_pseudogene	- && P18621.3 RecName: Full=60S ribosomal protein L17; AltName: Full=60S ribosomal protein L23; AltName: Full=PD-1 >Q5XTY7.3 RecName: Full=60S ribosomal protein L17	-	67	45	107	52	269	122	125	72	7.0018	4.85419	12.866	5.32747	66.4156	14.6094	16.0663	9.99678
ENSG00000237039	26.8181	28.5459	53.0427	23.8789	139.333	38.1891	68.5753	114.066	33.0714	90.0408	-1.43703	0.00130519	0.256985	AC018738.1	2	231256097	231256306	+	210	processed_pseudogene	- && Q6QAT1.2 RecName: Full=40S ribosomal protein S28 >P62859.1 RecName: Full=40S ribosomal protein S28 >P62857.1 RecName: Full=40S ribosomal protein S28 >P62858.1 RecName: Full=40S ribosomal protein S28 >Q56JX6.1 RecName: Full=40S ribosomal protein S28	-	33	34	57	30	73	41	69	106	9.11428	9.69296	18.1138	8.12293	47.6337	12.9756	23.4384	38.8962
ENSG00000146677	368.139	433.226	450.397	269.832	1567.02	507.635	592.331	778.013	380.399	861.25	-1.17664	0.00130657	0.256985	AC004453.1	7	44467897	44468304	+	408	processed_pseudogene	- && Q6QAT0.3 RecName: Full=60S ribosomal protein L32 >Q76KA3.3 RecName: Full=60S ribosomal protein L32 >P62912.2 RecName: Full=60S ribosomal protein L32 >P62910.2 RecName: Full=60S ribosomal protein L32 >P62911.2 RecName: Full=60S ribosomal protein L32 >E2RKA8.1 RecName: Full=60S ribosomal protein L32	-	453	516	484	339	821	545	596	723	64.397	75.7158	79.1659	47.2444	275.736	88.7771	104.204	136.552
novel.359	276.307	252.715	417.827	290.527	1916.31	296.198	373.686	1293.46	309.344	969.913	-1.6474	0.00134248	0.256985	-	CHR_HG26_PATCH	38836416	38852460	-	2520	-	- && sp|P14866|HNRPL_HUMAN Heterogeneous nuclear ribonucleoprotein L OS=Homo sapiens OX=9606 GN=HNRNPL PE=1 SV=2 && -	-	340	301	449	365	1004	318	376	1202	7.82539	7.15093	11.8905	8.23574	54.5939	8.3867	10.6435	36.7557
ENSG00000054282	15.4407	73.8835	50.2509	81.1884	1.90867	13.9716	12.92	25.8262	55.1909	13.6566	1.97391	0.00135729	0.256985	SDCCAG8	1	243256034	243500092	+	5322	protein_coding	- && Q86SQ7.1 RecName: Full=Serologically defined colon cancer antigen 8; AltName: Full=Antigen NY-CO-8; AltName: Full=Centrosomal colon cancer autoantigen protein; Short=hCCCAP	-	19	88	54	102	1	15	13	24	0.207065	0.98993	0.67713	1.08977	0.0257475	0.187319	0.174247	0.347502
ENSG00000240087	80.4542	94.8732	101.432	55.7175	293.936	131.333	132.181	156.033	83.1193	178.371	-1.09209	0.00136018	0.256985	RPSAP12	12	68552995	68553882	-	888	processed_pseudogene	- && P08865.4 RecName: Full=40S ribosomal protein SA; AltName: Full=37 kDa laminin receptor precursor; Short=37LRP; AltName: Full=37/67 kDa laminin receptor; Short=LRP/LR; AltName: Full=67 kDa laminin receptor; Short=67LR; AltName: Full=Colon carcinoma laminin-binding protein; AltName: Full=Laminin receptor 1; Short=LamR; AltName: Full=Laminin-binding protein precursor p40; Short=LBP/p40; AltName…	-	99	113	109	70	154	141	133	145	6.46621	7.61837	8.19156	4.48224	23.7639	10.5529	10.6841	12.5828
ENSG00000251562	485.976	650.679	659.776	984.608	66.8036	366.056	333.932	284.088	695.26	262.72	1.39896	0.00137864	0.256985	MALAT1	11	65497688	65506516	+	8829	lincRNA	- && Q9UHZ2.1 RecName: Full=Metastasis-associated lung adenocarcinoma transcript 1	-	598	775	709	1237	35	393	336	264	3.92841	5.25517	5.35905	7.96652	0.543209	2.95832	2.71472	2.30416
ENSG00000130255	13200.2	16099.9	24242.4	9324.73	113137	16374.7	27759.1	40090.8	15716.8	49340.3	-1.65043	0.0013799	0.256985	RPL36	19	5674947	5691876	+	2272	protein_coding	- && Q9Y3U8.3 RecName: Full=60S ribosomal protein L36 >Q5RAZ9.3 RecName: Full=60S ribosomal protein L36	-	16243	19176	26051	11715	59275	17580	27931	37256	414.654	505.297	765.19	293.187	3574.98	514.251	876.953	1263.6
ENSG00000233328	44.6968	29.3855	61.4178	25.4709	200.411	56.8179	70.563	111.913	40.2427	109.926	-1.43906	0.0014468	0.266607	PFN1P1	1	171670517	171670939	-	423	processed_pseudogene	- && P02584.2 RecName: Full=Profilin-1; AltName: Full=Profilin I	-	55	35	66	32	105	61	71	104	7.54136	4.95364	10.4125	4.3015	34.0141	9.58416	11.9734	18.9458
ENSG00000277879	13.0027	14.273	14.8892	16.7153	0	2.79432	4.96922	5.38045	14.72	3.286	2.04521	0.00146743	0.267591	AL391988.1	10	117267116	117268668	-	1553	antisense	- && -	-	16	17	16	21	0	3	5	5	0.597553	0.655351	0.687546	0.76888	0	0.128385	0.229666	0.248096
novel.47	47.9475	54.5731	40.0146	56.5135	19.0867	31.669	21.8646	22.5979	49.7622	23.8045	1.04295	0.00149481	0.269323	-	10	133649061	133652036	+	2976	-	- && sp|O00370|LORF2_HUMAN LINE-1 retrotransposable element ORF2 protein OS=Homo sapiens OX=9606 PE=1 SV=1 && -	-	59	65	43	71	10	34	22	21	1.14986	1.30761	0.964247	1.35655	0.460445	0.759295	0.527336	0.54376
novel.371	24.3801	23.5084	15.8197	14.3274	0	7.45152	6.95691	5.38045	19.5089	4.94722	1.86059	0.00150769	0.269323	-	CHR_HG708_PATCH	143775857	143827033	-	6503	-	- && sp|Q9Y4C2|TCAF1_HUMAN TRPM8 channel-associated factor 1 OS=Homo sapiens OX=9606 GN=TCAF1 PE=1 SV=3 && -	-	30	28	17	18	0	8	7	5	0.267569	0.257775	0.174457	0.157387	0	0.08176	0.076786	0.0592484
ENSG00000242445	34.9448	28.5459	23.2643	14.3274	146.968	53.0921	46.7107	44.1197	25.2706	72.7226	-1.50341	0.00155787	0.274764	RPL7AP11	3	121494110	121494908	+	799	processed_pseudogene	- && P62425.2 RecName: Full=60S ribosomal protein L7a >P62424.2 RecName: Full=60S ribosomal protein L7a; AltName: Full=PLA-X polypeptide; AltName: Full=Surfeit locus protein 3 >Q4R5C2.1 RecName: Full=60S ribosomal protein L7a	-	43	34	25	18	77	57	47	41	3.1214	2.54759	2.08808	1.28096	13.2055	4.74125	4.19613	3.95419
ENSG00000183298	160.096	162.88	263.352	128.946	580.237	277.569	268.338	358.338	178.818	371.121	-1.04964	0.00156954	0.274764	RPSAP19	1	101786340	101787219	-	880	processed_pseudogene	- && P08865.4 RecName: Full=40S ribosomal protein SA; AltName: Full=37 kDa laminin receptor precursor; Short=37LRP; AltName: Full=37/67 kDa laminin receptor; Short=LRP/LR; AltName: Full=67 kDa laminin receptor; Short=67LR; AltName: Full=Colon carcinoma laminin-binding protein; AltName: Full=Laminin receptor 1; Short=LamR; AltName: Full=Laminin-binding protein precursor p40; Short=LBP/p40; AltName…	-	197	194	283	162	304	298	270	333	12.9841	13.1982	21.4613	10.4675	47.3371	22.506	21.8866	29.1596
ENSG00000213315	0	0	0	0.795965	13.3607	1.86288	5.96307	3.22827	0.198991	6.10373	-4.5174	0.00159555	0.276552	AL122020.1	14	90766531	90766989	+	459	processed_pseudogene	- && P62271.3 RecName: Full=40S ribosomal protein S18 >P62269.3 RecName: Full=40S ribosomal protein S18; AltName: Full=Ke-3; Short=Ke3 >P62272.3 RecName: Full=40S ribosomal protein S18 >P62270.3 RecName: Full=40S ribosomal protein S18; AltName: Full=Ke-3; Short=Ke3 >Q5TJE9.3 RecName: Full=40S ribosomal protein S18 >Q3T0R1.3 RecName: Full=40S ribosomal protein S18 >A5JST6.1 RecName: Full=40S ribos…	-	0	0	0	1	7	2	6	3	0	0	0	0.123879	2.08976	0.289589	0.932474	0.50365
ENSG00000136149	85.3302	94.0336	207.518	84.3723	494.347	172.316	206.72	294.849	117.813	292.058	-1.30642	0.00162018	0.278067	RPL13AP25	13	54440704	54441315	-	612	processed_pseudogene	- && P40429.2 RecName: Full=60S ribosomal protein L13a; AltName: Full=23 kDa highly basic protein	-	105	112	223	106	259	185	208	274	9.95097	10.9563	24.3168	9.84838	57.9908	20.0902	24.2443	34.5001
ENSG00000218426	635.507	741.354	548.107	565.135	3775.36	753.535	852.719	1379.55	622.526	1690.29	-1.43982	0.00165195	0.280767	AL590867.2	6	153282287	153282733	-	447	processed_pseudogene	- && P46776.2 RecName: Full=60S ribosomal protein L27a >Q5REY2.3 RecName: Full=60S ribosomal protein L27a	-	782	883	589	710	1978	809	858	1282	101.467	118.263	87.9348	90.3153	606.358	120.283	136.923	221.005
ENSG00000158716	658.262	735.477	1275.82	429.821	6812.06	926.783	1295.97	1586.16	774.844	2655.24	-1.77636	0.00170851	0.287589	DUSP23	1	159780932	159782543	+	825	protein_coding	- && Q9BVJ7.1 RecName: Full=Dual specificity protein phosphatase 23; AltName: Full=Low molecular mass dual specificity phosphatase 3; Short=LDP-3; AltName: Full=VH1-like phosphatase Z	-	810	876	1371	540	3569	995	1304	1474	56.9454	63.5692	110.901	37.2178	592.793	80.1555	112.751	137.678
novel.499	30.0687	45.3376	55.8344	31.0426	127.881	54.955	97.3968	75.3263	40.5708	88.8898	-1.12154	0.00173588	0.288144	-	CHR_HSCHR16_3_CTG1	4340229	4353331	-	773	-	- && sp|Q9Y3D7|TIM16_HUMAN Mitochondrial import inner membrane translocase subunit TIM16 OS=Homo sapiens OX=9606 GN=PAM16 PE=1 SV=2 && -	-	37	54	60	39	67	59	98	70	2.77619	4.18226	5.17994	2.86877	11.877	5.07267	9.04367	6.97813
ENSG00000119632	21.9421	19.3105	27.9172	15.1233	97.3424	15.8345	22.8584	251.805	21.0733	96.9601	-2.20188	0.00174666	0.288144	IFI27L2	14	94127779	94130253	-	1662	protein_coding	- && Q9H2X8.1 RecName: Full=Interferon alpha-inducible protein 27-like protein 2; AltName: Full=Interferon-stimulated gene 12b protein; Short=ISG12(b); AltName: Full=Protein TLH29; AltName: Full=pIFI27-like protein; Flags: Precursor	-	27	23	30	19	51	17	23	234	0.942237	0.828502	1.2046	0.65003	4.20484	0.679802	0.987176	10.8494
ENSG00000197619	55.2615	78.0814	50.2509	58.1054	11.452	31.669	34.7846	30.1305	60.4248	27.009	1.11867	0.00176119	0.288144	ZNF615	19	51991332	52008230	-	4898	protein_coding	- && Q8N8J6.2 RecName: Full=Zinc finger protein 615	-	68	93	54	73	6	34	35	28	0.805226	1.13674	0.735746	0.847451	0.167858	0.461344	0.509738	0.440514
ENSG00000100385	0	0	0	0	19.0867	1.86288	0.993845	2.15218	0	6.02391	-5.21152	0.00180259	0.292186	IL2RB	22	37125838	37175054	-	4700	protein_coding	- && P14784.1 RecName: Full=Interleukin-2 receptor subunit beta; Short=IL-2 receptor subunit beta; Short=IL-2R subunit beta; Short=IL-2RB; AltName: Full=High affinity IL-2 receptor subunit beta; AltName: Full=p70-75; Short=p75; AltName: CD_antigen=CD122; Flags: Precursor	-	0	0	0	0	10	2	1	2	0	0	0	0	0.29155	0.0282811	0.0151775	0.0327909
ENSG00000086506	96.7076	83.119	186.115	73.2288	488.62	148.099	188.83	278.707	109.792	276.064	-1.32621	0.00187274	0.299613	HBQ1	16	180453	181181	+	536	protein_coding	- && P09105.2 RecName: Full=Hemoglobin subunit theta-1; AltName: Full=Hemoglobin theta-1 chain; AltName: Full=Theta-1-globin	-	119	99	200	92	256	159	190	259	12.8769	11.0578	24.9011	9.75963	65.4464	19.715	25.2864	37.2354
ENSG00000212802	4264.89	4270.13	3546.41	3041.38	20357.9	4640.44	5490	7528.33	3780.7	9504.17	-1.32968	0.00190118	0.299613	RPL15P3	6	12514110	12514724	+	615	processed_pseudogene	- && P61314.2 RecName: Full=60S ribosomal protein L15 >P61313.2 RecName: Full=60S ribosomal protein L15 >Q9CZM2.4 RecName: Full=60S ribosomal protein L15 >Q5NVE0.3 RecName: Full=60S ribosomal protein L15 >Q5EAD6.3 RecName: Full=60S ribosomal protein L15 >Q4R5B2.1 RecName: Full=60S ribosomal protein L15 >E2QXF3.1 RecName: Full=60S ribosomal protein L15	-	5248	5086	3811	3821	10666	4982	5524	6996	494.933	495.106	413.539	353.275	2376.5	538.385	640.732	876.588
ENSG00000145592	9211.6	10521.7	15340.5	7251.24	34358	12487.8	18590.9	23183.3	10581.3	22155	-1.06606	0.00190188	0.299613	RPL37	5	40825262	40835335	-	8153	protein_coding	- && Q9D823.3 RecName: Full=60S ribosomal protein L37 >P61928.2 RecName: Full=60S ribosomal protein L37 >P61927.2 RecName: Full=60S ribosomal protein L37; AltName: Full=G1.16 >P79244.4 RecName: Full=60S ribosomal protein L37	-	11335	12532	16485	9110	18001	13407	18706	21544	80.6365	92.0237	134.935	63.5348	302.545	109.29	163.667	203.624
ENSG00000149806	6291.68	6968.56	10663.4	4662.76	48197.8	8505.91	11019.8	15384.9	7146.61	20777.1	-1.53959	0.00192396	0.299613	FAU	11	65120628	65122473	-	1846	protein_coding	- && P35544.1 RecName: Full=Ubiquitin-like protein FUBI	-	7742	8300	11459	5858	25252	9132	11088	14297	243.248	269.18	414.255	180.438	1874.45	328.775	428.469	596.807
ENSG00000219507	38.1954	34.423	76.307	38.2063	125.972	100.596	75.5322	88.2394	46.7829	97.5849	-1.057	0.00193398	0.299613	FTH1P8	X	148052233	148052746	+	514	processed_pseudogene	- && Q5R8J7.3 RecName: Full=Ferritin heavy chain; Short=Ferritin H subunit; Contains: RecName: Full=Ferritin heavy chain, N-terminally processed	-	47	41	82	48	66	108	76	82	5.3035	4.77549	10.6464	5.30993	17.5951	13.9645	10.5475	12.2934
ENSG00000244313	2130.82	2197.2	2558.14	1729.63	16265.7	2506.51	3109.74	4057.94	2153.95	6484.98	-1.58983	0.00195483	0.300186	AC024293.1	11	46428653	46429150	-	498	processed_pseudogene	- && P46783.1 RecName: Full=40S ribosomal protein S10 >Q3T0F4.1 RecName: Full=40S ribosomal protein S10	-	2622	2617	2749	2173	8522	2691	3129	3771	305.373	314.609	368.382	248.108	2344.89	359.128	448.202	583.509
ENSG00000235043	47.1348	56.2522	91.1961	31.8386	116.429	97.8012	137.151	116.218	56.6054	116.9	-1.0505	0.00204526	0.310032	TECRP1	4	86949669	86950113	-	445	processed_pseudogene	- && Q9NZ01.1 RecName: Full=Very-long-chain enoyl-CoA reductase; AltName: Full=Synaptic glycoprotein SC2; AltName: Full=Trans-2,3-enoyl-CoA reductase; Short=TER	-	58	67	98	40	61	105	138	108	7.55954	9.01388	14.6967	5.11105	18.7837	15.6817	22.1216	18.7018
ENSG00000177700	271.431	272.865	632.79	188.644	1586.11	426.6	656.931	931.894	341.432	900.383	-1.398	0.00206862	0.310032	POLR2L	11	837356	842545	-	1142	protein_coding	- && Q6QN04.1 RecName: Full=DNA-directed RNA polymerases I, II, and III subunit RPABC5; Short=RNA polymerases I, II, and III subunit ABC5; AltName: Full=DNA-directed RNA polymerase III subunit L >P62875.1 RecName: Full=DNA-directed RNA polymerases I, II, and III subunit RPABC5; Short=RNA polymerases I, II, and III subunit ABC5; AltName: Full=DNA-directed RNA polymerase III subunit L; AltName: Ful…	-	334	325	680	237	831	458	661	866	16.9632	17.0378	39.7371	11.8003	99.7116	26.6541	41.2889	58.4349
ENSG00000140694	25.1927	37.7813	28.8478	36.6144	1.90867	15.8345	10.9323	16.1414	32.1091	11.2042	1.44284	0.00207208	0.310032	PARN	16	14435701	14632728	-	4382	protein_coding	- && O95453.1 RecName: Full=Poly(A)-specific ribonuclease PARN; AltName: Full=Deadenylating nuclease; AltName: Full=Deadenylation nuclease; AltName: Full=Polyadenylate-specific ribonuclease	-	31	45	31	46	1	17	11	15	0.410315	0.614804	0.472109	0.596892	0.0312707	0.257834	0.179068	0.263779
ENSG00000226976	124.338	128.457	138.655	128.946	639.406	198.397	206.72	190.468	130.099	308.748	-1.23966	0.00212001	0.314516	COX6A1P2	6	37044860	37045189	+	330	processed_pseudogene	- && P12074.4 RecName: Full=Cytochrome c oxidase subunit 6A1, mitochondrial; AltName: Full=Cytochrome c oxidase polypeptide VIa-liver; AltName: Full=Cytochrome c oxidase subunit VIA-liver; Short=COX VIa-L; Flags: Precursor	-	153	153	149	162	335	213	208	177	26.8909	27.7571	30.1318	27.9133	139.105	42.8973	44.9622	41.3314
ENSG00000259032	18.6914	14.273	21.4032	16.7153	83.9816	47.5035	21.8646	35.511	17.7707	47.2152	-1.38384	0.00215734	0.317365	ENSAP2	14	82692704	82693055	-	352	processed_pseudogene	- && O43768.1 RecName: Full=Alpha-endosulfine; AltName: Full=ARPP-19e	-	23	17	23	21	44	51	22	33	3.78977	2.89137	4.36052	3.39224	17.1286	9.62924	4.45839	7.22424
ENSG00000134072	128.402	146.088	159.128	69.2489	397.004	166.728	202.744	310.99	125.717	269.367	-1.09526	0.00218093	0.317805	CAMK1	3	9757342	9769992	-	2720	protein_coding	- && Q14012.1 RecName: Full=Calcium/calmodulin-dependent protein kinase type 1; AltName: Full=CaM kinase I; Short=CaM-KI; AltName: Full=CaM kinase I alpha; Short=CaMKI-alpha	-	158	174	171	87	208	179	204	289	3.36911	3.82981	4.19547	1.8187	10.4786	4.3737	5.35007	8.18747
ENSG00000159387	94.2696	105.788	111.669	80.3924	206.137	134.127	168.954	145.272	98.0296	163.622	-0.731138	0.00219664	0.317805	IRX6	16	55323760	55330760	+	3399	protein_coding	- && P78412.3 RecName: Full=Iroquois-class homeodomain protein IRX-6; AltName: Full=Homeodomain protein IRXB3; AltName: Full=Iroquois homeobox protein 6	-	116	126	120	101	108	144	170	135	1.9794	2.2193	2.35604	1.68959	4.35395	2.81563	3.56776	3.06058
novel.439	7.31402	4.19793	2.79172	9.55158	19.0867	12.1087	22.8584	23.674	5.96381	19.432	-1.68771	0.00230613	0.328372	-	CHR_HSCHR14_3_CTG1	106507110	106521801	+	3367	-	- && sp|Q8WTZ3|YS049_HUMAN Zinc finger protein ENSP00000375192 OS=Homo sapiens OX=9606 PE=2 SV=1 && -	-	9	5	3	12	10	13	23	22	0.155034	0.0889045	0.0594609	0.202651	0.406975	0.256605	0.487285	0.503501
ENSG00000119138	115.399	126.777	113.53	124.966	43.8995	76.3781	83.483	74.2502	120.168	69.5027	0.766627	0.00230719	0.328372	KLF9	9	70384597	70414624	-	5175	protein_coding	- && Q13886.1 RecName: Full=Krueppel-like factor 9; AltName: Full=Basic transcription element-binding protein 1; Short=BTE-binding protein 1; AltName: Full=GC-box-binding protein 1; AltName: Full=Transcription factor BTEB1	-	142	151	122	157	23	82	84	69	1.5915	1.74688	1.57327	1.72504	0.609015	1.0531	1.15789	1.02745
ENSG00000228305	553.427	565.041	586.261	490.314	761.561	721.866	722.525	833.97	548.761	759.981	-0.469816	0.00240019	0.3357	AC016734.1	2	63622178	63622831	-	654	processed_pseudogene	- && Q8R107.1 RecName: Full=PRELI domain-containing protein 1, mitochondrial; AltName: Full=Px19-like protein; Flags: Precursor	-	681	673	630	616	399	775	727	775	60.3944	61.6076	64.2859	53.5567	83.5999	78.7569	79.2966	91.3155
novel.589	175.536	121.74	268.005	129.742	555.424	650.145	437.292	131.283	173.756	443.536	-1.35203	0.00244853	0.3357	-	CHR_HSCHR1_2_CTG31	155271383	155277761	-	1544	-	- && sp|O14828|SCAM3_HUMAN Secretory carrier-associated membrane protein 3 OS=Homo sapiens OX=9606 GN=SCAMP3 PE=1 SV=3 && PF04144:SCAMP family	-	216	145	288	163	291	698	440	122	8.11398	5.62235	12.448	6.00276	25.826	30.045	20.3284	6.08882
ENSG00000226396	8.12669	5.8771	4.65286	6.36772	40.0821	16.7659	15.9015	11.837	6.25609	21.1466	-1.70256	0.00244897	0.3357	AL031727.1	1	19608114	19608568	+	455	processed_pseudogene	- && P62263.3 RecName: Full=40S ribosomal protein S14 >P62264.3 RecName: Full=40S ribosomal protein S14 >P62265.3 RecName: Full=40S ribosomal protein S14	-	10	7	5	8	21	18	16	11	1.27472	0.92105	0.733351	0.999745	6.32439	2.62921	2.50846	1.86295
ENSG00000176894	88.5809	80.6002	115.391	81.9844	444.721	114.567	150.071	170.022	91.6391	219.845	-1.25364	0.00249081	0.3357	PXMP2	12	132687606	132704991	+	1408	protein_coding	- && Q9NR77.3 RecName: Full=Peroxisomal membrane protein 2; AltName: Full=22 kDa peroxisomal membrane protein	-	109	96	124	103	233	123	151	158	4.49005	4.08193	5.87722	4.15954	22.6759	5.80586	7.65019	8.64719
ENSG00000243517	20.3167	13.4334	20.4726	15.1233	103.068	20.4917	38.7599	39.8153	17.3365	50.5338	-1.51481	0.00250159	0.3357	AC024940.3	12	31251992	31252597	-	606	processed_pseudogene	- && P40429.2 RecName: Full=60S ribosomal protein L13a; AltName: Full=23 kDa highly basic protein	-	25	16	22	19	54	22	39	37	2.39274	1.58068	2.42272	1.78275	12.2105	2.41276	4.59082	4.70489
ENSG00000213280	0.812669	0.839585	0.930573	0.795965	43.8995	0.93144	3.97538	2.15218	0.844698	12.7396	-3.85935	0.00250765	0.3357	AC090114.1	7	128570241	128570688	-	448	processed_pseudogene	- && P46783.1 RecName: Full=40S ribosomal protein S10 >Q3T0F4.1 RecName: Full=40S ribosomal protein S10	-	1	1	1	1	23	1	4	2	0.129464	0.133635	0.148962	0.126921	7.03494	0.14835	0.636913	0.344011
ENSG00000213763	4.87601	1.67917	2.79172	2.38789	17.1781	7.45152	11.9261	12.9131	2.9337	12.3672	-2.04187	0.00251412	0.3357	ACTBP2	5	77784881	77786003	+	1123	processed_pseudogene	- && P29751.1 RecName: Full=Actin, cytoplasmic 1; AltName: Full=Beta-actin; Contains: RecName: Full=Actin, cytoplasmic 1, N-terminally processed	-	6	2	3	3	9	8	12	12	0.309884	0.106622	0.178277	0.151898	1.09818	0.473451	0.762254	0.823421
ENSG00000160932	40.6334	40.3001	59.5567	24.6749	47.7168	83.8296	101.372	137.74	41.2913	92.6646	-1.17985	0.00251571	0.3357	LY6E	8	143017982	143023832	+	2640	protein_coding	- && Q16553.1 RecName: Full=Lymphocyte antigen 6E; Short=Ly-6E; AltName: Full=Retinoic acid-induced gene E protein; Short=RIG-E; AltName: Full=Stem cell antigen 2; Short=SCA-2; AltName: Full=Thymic shared antigen 1; Short=TSA-1; Flags: Precursor	-	50	48	64	31	25	90	102	128	1.09848	1.08851	1.61782	0.66768	1.29762	2.2657	2.7561	3.73617
ENSG00000172336	598.937	635.566	930.573	469.619	3838.34	717.209	974.962	1505.45	658.674	1758.99	-1.41617	0.00253127	0.3357	POP7	7	100706053	100707495	+	988	protein_coding	- && O75817.2 RecName: Full=Ribonuclease P protein subunit p20; Short=RNaseP protein p20; AltName: Full=Ribonucleases P/MRP protein subunit POP7 homolog; Short=hPOP7	-	737	757	1000	590	2011	770	981	1399	43.2651	45.8707	67.5454	33.9551	278.911	51.7962	70.8288	109.114
ENSG00000261010	8.12669	4.19793	9.30573	2.38789	49.6255	10.2458	13.9138	22.5979	6.00456	24.0958	-1.97294	0.00260872	0.342964	RARRES2P6	16	35255192	35255633	-	442	processed_pseudogene	- && Q5R551.1 RecName: Full=Retinoic acid receptor responder protein 2; AltName: Full=Chemerin; Flags: Precursor	-	10	5	10	3	26	11	14	21	1.31222	0.677243	1.50984	0.385931	8.0605	1.654	2.25946	3.66115
ENSG00000170619	637.945	619.614	924.059	421.065	2931.72	822.462	1040.56	1275.17	650.671	1517.48	-1.22056	0.00262523	0.342964	COMMD5	8	144841042	144853736	-	2917	protein_coding	- && Q9GZQ3.1 RecName: Full=COMM domain-containing protein 5; AltName: Full=Hypertension-related calcium-regulated gene protein; Short=HCaRG	-	785	738	993	529	1536	883	1047	1185	15.6085	15.1467	22.7178	10.3117	72.1548	20.1182	25.604	31.3042
ENSG00000100097	1913.83	2228.26	3028.08	1308.57	10967.2	2486.95	3381.06	4453.94	2119.69	5322.3	-1.32789	0.00267977	0.347496	LGALS1	22	37675608	37679806	+	1099	protein_coding	- && P09382.2 RecName: Full=Galectin-1; Short=Gal-1; AltName: Full=14 kDa laminin-binding protein; Short=HLBP14; AltName: Full=14 kDa lectin; AltName: Full=Beta-galactoside-binding lectin L-14-I; AltName: Full=Galaptin; AltName: Full=HBL; AltName: Full=HPL; AltName: Full=Lactose-binding lectin 1; AltName: Full=Lectin galactoside-binding soluble 1; AltName: Full=Putative MAPK-activating protein PM…	-	2355	2654	3254	1644	5746	2670	3402	4139	124.286	144.577	197.594	85.0579	716.438	161.465	220.818	290.214
ENSG00000241627	123.526	109.986	140.517	91.5359	143.151	204.917	199.763	210.914	116.391	189.686	-0.713488	0.0027123	0.349129	UBQLN4P1	3	148985868	148987668	-	1801	processed_pseudogene	- && Q9NRR5.2 RecName: Full=Ubiquilin-4; AltName: Full=Ataxin-1 interacting ubiquitin-like protein; Short=A1Up; AltName: Full=Ataxin-1 ubiquitin-like-interacting protein A1U; AltName: Full=Connexin43-interacting protein of 75 kDa; Short=CIP75	-	152	131	151	115	75	220	201	196	4.89505	4.35466	5.59521	3.63074	5.70635	8.11846	7.96123	8.38616
ENSG00000236801	109.71	111.665	189.837	136.11	731.022	167.659	221.627	257.186	136.83	344.374	-1.32638	0.00283616	0.35689	RPL24P8	9	70217195	70217668	+	474	processed_pseudogene	- && P83732.1 RecName: Full=60S ribosomal protein L24; AltName: Full=L30 >Q862I1.2 RecName: Full=60S ribosomal protein L24; AltName: Full=Ribosomal protein L30 >Q8BP67.2 RecName: Full=60S ribosomal protein L24 >P83731.1 RecName: Full=60S ribosomal protein L24; AltName: Full=60S ribosomal protein L30 >P61122.1 RecName: Full=60S ribosomal protein L24 >Q66WF5.1 RecName: Full=60S ribosomal protein L2…	-	135	133	204	171	383	180	223	239	16.519	16.7985	28.7213	20.513	110.721	25.2382	33.5602	38.8544
ENSG00000159128	170.66	128.457	227.99	124.966	400.821	244.969	238.523	298.077	163.018	295.598	-0.854672	0.00285356	0.35689	IFNGR2	21	33402896	33479348	+	2960	protein_coding	- && P38484.2 RecName: Full=Interferon gamma receptor 2; Short=IFN-gamma receptor 2; Short=IFN-gamma-R2; AltName: Full=Interferon gamma receptor accessory factor 1; Short=AF-1; AltName: Full=Interferon gamma receptor beta-chain; Short=IFN-gamma-R-beta; AltName: Full=Interferon gamma transducer 1; Flags: Precursor	-	210	153	245	157	210	263	240	277	4.11486	3.09454	5.52367	3.01591	9.72161	5.90512	5.78386	7.21122
ENSG00000178338	54.4488	25.1876	27.9172	46.9619	9.54337	22.3546	7.95076	17.2174	38.6289	14.2665	1.41053	0.00291978	0.35689	ZNF354B	5	178859953	178888122	+	3750	protein_coding	- && Q96LW1.1 RecName: Full=Zinc finger protein 354B	-	67	30	30	59	5	24	8	16	1.03627	0.478946	0.533879	0.894605	0.182705	0.425348	0.15218	0.328783
ENSG00000167311	11.3774	9.23544	17.6809	12.7354	59.1689	18.6288	29.8153	29.0544	12.7573	34.1669	-1.38982	0.00292736	0.35689	ART5	11	3638503	3642316	-	1691	protein_coding	- && Q96L15.4 RecName: Full=Ecto-ADP-ribosyltransferase 5; AltName: Full=ADP-ribosyltransferase C2 and C3 toxin-like 5; Short=ARTC5; AltName: Full=Mono(ADP-ribosyl)transferase 5; AltName: Full=NAD(P)(+)--arginine ADP-ribosyltransferase 5; Flags: Precursor	-	14	11	19	16	31	20	30	27	0.480189	0.389445	0.74983	0.538006	2.51205	0.786051	1.26554	1.23038
ENSG00000135617	135.716	124.259	175.878	96.3117	408.456	161.139	213.677	272.251	133.041	263.881	-0.98217	0.00294608	0.35689	PRADC1	2	73228006	73233238	-	1407	protein_coding	- && Q9BSG0.1 RecName: Full=Protease-associated domain-containing protein 1; AltName: Full=Protease-associated domain-containing protein of 21 kDa; Short=hPAP21; Flags: Precursor	-	167	148	189	121	214	173	215	253	6.88414	6.29745	8.96439	4.88992	20.8416	8.17178	10.9004	13.8563
ENSG00000197841	55.2615	76.4023	45.5981	84.3723	26.7214	41.9148	30.8092	31.2066	65.4085	32.663	0.988046	0.00296211	0.35689	ZNF181	19	34734155	34745378	+	6266	protein_coding	- && Q2M3W8.1 RecName: Full=Zinc finger protein 181; AltName: Full=HHZ181	-	68	91	49	106	14	45	31	29	0.629428	0.869456	0.521866	0.961891	0.30616	0.477295	0.352914	0.356639
ENSG00000135940	1589.58	1961.27	2609.33	1233.75	14433.4	1915.97	2648.6	3689.91	1848.48	5671.97	-1.61723	0.0029968	0.35689	COX5B	2	97646040	97648383	+	1441	protein_coding	- && Q5REG2.1 RecName: Full=Cytochrome c oxidase subunit 5B, mitochondrial; AltName: Full=Cytochrome c oxidase polypeptide Vb; Flags: Precursor	-	1956	2336	2804	1550	7562	2057	2665	3429	78.7286	97.0523	129.857	61.1615	719.09	94.8713	131.926	183.368
ENSG00000237506	1903.27	2118.27	1733.66	1634.91	8001.16	2400.32	2545.24	3178.77	1847.53	4031.37	-1.12508	0.00301081	0.35689	RPSAP15	X	87703343	87704203	-	861	processed_pseudogene	- && P08865.4 RecName: Full=40S ribosomal protein SA; AltName: Full=37 kDa laminin receptor precursor; Short=37LRP; AltName: Full=37/67 kDa laminin receptor; Short=LRP/LR; AltName: Full=67 kDa laminin receptor; Short=67LR; AltName: Full=Colon carcinoma laminin-binding protein; AltName: Full=Laminin receptor 1; Short=LamR; AltName: Full=Laminin-binding protein precursor p40; Short=LBP/p40; AltName…	-	2342	2523	1863	2054	4192	2577	2561	2954	157.765	175.433	144.399	135.646	667.158	198.919	212.18	264.38
ENSG00000228502	8.93936	9.23544	13.9586	7.16368	83.9816	8.38296	24.8461	30.1305	9.82427	36.8353	-1.87845	0.00301752	0.35689	EEF1A1P11	1	96446930	96448318	+	1389	processed_pseudogene	- && P68104.1 RecName: Full=Elongation factor 1-alpha 1; Short=EF-1-alpha-1; AltName: Full=Elongation factor Tu; Short=EF-Tu; AltName: Full=Eukaryotic elongation factor 1 A-1; Short=eEF1A-1; AltName: Full=Leukocyte receptor cluster member 7 >P68103.1 RecName: Full=Elongation factor 1-alpha 1; Short=EF-1-alpha-1; AltName: Full=Elongation factor Tu; Short=EF-Tu; AltName: Full=Eukaryotic elongation …	-	11	11	15	9	44	9	25	28	0.459323	0.474119	0.720679	0.368426	4.34071	0.43063	1.28391	1.55338
ENSG00000198125	6.50135	4.19793	4.65286	5.57175	61.0776	4.6572	12.92	19.3696	5.23097	24.5061	-2.18105	0.00302193	0.35689	MB	22	35606764	35637951	-	2168	protein_coding	- && P02145.2 RecName: Full=Myoglobin	-	8	5	5	7	32	5	13	18	0.214022	0.138073	0.153909	0.18359	2.02256	0.153276	0.427742	0.639785
ENSG00000213741	5400.18	5520.27	7697.7	5281.23	13757.7	6426.01	9378.91	12703.2	5974.85	10566.5	-0.822402	0.00305141	0.35689	RPS29	14	49570984	49599164	-	9845	protein_coding	- && Q6QAT0.3 RecName: Full=60S ribosomal protein L32 >Q76KA3.3 RecName: Full=60S ribosomal protein L32 >P62912.2 RecName: Full=60S ribosomal protein L32 >P62910.2 RecName: Full=60S ribosomal protein L32 >P62911.2 RecName: Full=60S ribosomal protein L32 >E2RKA8.1 RecName: Full=60S ribosomal protein L32	-	6645	6575	8272	6635	7208	6899	9437	11805	39.1478	39.9831	56.0722	38.3209	100.325	46.5731	68.378	92.3998
ENSG00000242114	6.50135	11.7542	22.3338	9.55158	36.2648	19.5602	25.84	72.0981	12.5352	38.4408	-1.62349	0.00306708	0.35689	MTFP1	22	30425530	30429053	+	1696	protein_coding	- && Q9UDX5.1 RecName: Full=Mitochondrial fission process protein 1; AltName: Full=Mitochondrial 18 kDa protein; Short=MTP18	-	8	14	24	12	19	21	26	67	0.273585	0.494196	0.944362	0.402315	1.53511	0.82292	1.09357	3.04418
ENSG00000251022	138.966	175.473	119.113	225.258	82.073	105.253	106.341	68.8698	164.703	90.6342	0.857527	0.00311092	0.35689	THAP9-AS1	4	82893009	82900960	-	4397	antisense	- && Q9H5L6.2 RecName: Full=DNA transposase THAP9; AltName: Full=THAP domain-containing protein 9; Short=hTh9	-	171	209	128	283	43	113	107	64	2.25563	2.84568	1.9427	3.65966	1.34006	1.70799	1.7359	1.12162
ENSG00000135404	3387.2	3671.51	4283.43	2827.27	30132.2	3591.63	4749.58	6271.46	3542.35	11186.2	-1.65879	0.00315324	0.35689	CD63	12	55725323	55729707	-	2633	protein_coding	- && P08962.2 RecName: Full=CD63 antigen; AltName: Full=Granulophysin; AltName: Full=Lysosomal-associated membrane protein 3; Short=LAMP-3; AltName: Full=Melanoma-associated antigen ME491; AltName: Full=OMA81H; AltName: Full=Ocular melanoma-associated antigen; AltName: Full=Tetraspanin-30; Short=Tspan-30; AltName: CD_antigen=CD63	-	4168	4373	4603	3552	15787	3856	4779	5828	91.8131	99.4318	116.666	76.7066	821.598	97.3309	129.474	170.565
ENSG00000239470	26.8181	31.0647	26.9866	24.6749	250.036	43.7777	27.8277	55.9567	27.3861	94.3996	-1.76828	0.00317992	0.35689	AC011979.1	11	9660438	9660920	+	483	processed_pseudogene	- && P46778.2 RecName: Full=60S ribosomal protein L21	-	33	37	29	31	131	47	28	52	3.96273	4.58618	4.00686	3.64943	37.1651	6.46718	4.13532	8.29616
ENSG00000138385	287.685	345.07	296.853	393.207	145.059	240.312	222.621	214.142	330.703	205.534	0.677655	0.00318047	0.35689	SSB	2	169791933	169812064	+	5113	protein_coding	- && P05455.2 RecName: Full=Lupus La protein; AltName: Full=La autoantigen; AltName: Full=La ribonucleoprotein; AltName: Full=Sjoegren syndrome type B antigen; Short=SS-B	-	354	411	319	494	76	258	224	199	4.01564	4.81241	4.16359	5.49366	2.0368	3.35358	3.12514	2.99915
ENSG00000169976	2640.36	2586.76	3420.79	1804.45	13763.4	3465.89	3834.25	4408.74	2613.09	6368.08	-1.2848	0.00318412	0.35689	SF3B5	6	144094881	144095573	-	693	protein_coding	- && Q9BWJ5.1 RecName: Full=Splicing factor 3B subunit 5; Short=SF3b5; AltName: Full=Pre-mRNA-splicing factor SF3b 10 kDa subunit >Q56K13.1 RecName: Full=Splicing factor 3B subunit 5; Short=SF3b5; AltName: Full=Pre-mRNA-splicing factor SF3b 10 kDa subunit	-	3249	3081	3676	2267	7211	3721	3858	4097	271.922	266.168	353.993	186.007	1425.85	356.854	397.125	455.568
ENSG00000239407	13.8154	13.4334	8.37516	22.287	0	5.58864	3.97538	3.22827	14.4777	3.19807	2.05355	0.00319139	0.35689	Z68871.1	X	102884414	102906158	+	1133	lincRNA	- && -	-	17	16	9	28	0	6	4	3	0.870255	0.845448	0.53011	1.4052	0	0.351954	0.251842	0.204038
ENSG00000105254	2162.51	2172.85	3242.12	1705.75	6165.02	2934.04	3527.15	4389.37	2320.81	4253.9	-0.873815	0.0031943	0.35689	TBCB	19	36114289	36125947	+	3326	protein_coding	- && Q99426.2 RecName: Full=Tubulin-folding cofactor B; AltName: Full=Cytoskeleton-associated protein 1; AltName: Full=Cytoskeleton-associated protein CKAPI; AltName: Full=Tubulin-specific chaperone B	-	2661	2588	3484	2143	3230	3150	3549	4079	46.4034	46.5842	69.9051	36.6362	133.073	62.9438	76.117	94.5044
ENSG00000165275	167.41	162.88	138.655	148.049	68.7123	98.7327	114.292	100.076	154.249	95.4534	0.676866	0.00319543	0.35689	TRMT10B	9	37753803	37778972	+	2866	protein_coding	- && Q6PF06.1 RecName: Full=tRNA methyltransferase 10 homolog B; AltName: Full=RNA (guanine-9-)-methyltransferase domain-containing protein 3	-	206	194	149	186	36	106	115	93	4.16887	4.05249	3.46947	3.69018	1.72122	2.45807	2.86233	2.5005
ENSG00000152926	188.539	181.35	114.46	334.305	41.9908	136.922	91.4337	81.7829	204.664	88.0323	1.20553	0.00321094	0.35689	ZNF117	7	64971776	65006684	-	10691	protein_coding	- && Q14593.3 RecName: Full=Zinc finger protein 273; AltName: Full=Zinc finger protein HZF9	-	232	216	123	420	22	147	92	76	1.25863	1.20957	0.767785	2.23379	0.281978	0.913826	0.613857	0.547792
ENSG00000110717	1613.15	1646.43	2468.81	1184.4	4615.17	2270.85	2781.77	3101.29	1728.2	3192.27	-0.884898	0.00322379	0.35689	NDUFS8	11	68030617	68036644	+	4523	protein_coding	- && O00217.1 RecName: Full=NADH dehydrogenase [ubiquinone] iron-sulfur protein 8, mitochondrial; AltName: Full=Complex I-23kD; Short=CI-23kD; AltName: Full=NADH-ubiquinone oxidoreductase 23 kDa subunit; AltName: Full=TYKY subunit; Flags: Precursor >Q0MQI3.1 RecName: Full=NADH dehydrogenase [ubiquinone] iron-sulfur protein 8, mitochondrial; AltName: Full=Complex I-23kD; Short=CI-23kD; AltName: Fu…	-	1985	1961	2653	1488	2418	2438	2799	2882	25.4543	25.9566	39.1439	18.7063	73.2555	35.8238	44.1443	49.1007
ENSG00000173926	4.06334	4.19793	5.58344	0.795965	40.0821	15.8345	8.9446	6.45654	3.66017	17.8294	-2.2508	0.00325517	0.35689	2024-03-03	5	126867714	127030808	-	5179	protein_coding	- && Q86UD3.1 RecName: Full=E3 ubiquitin-protein ligase MARCH3; AltName: Full=Membrane-associated RING finger protein 3; AltName: Full=Membrane-associated RING-CH protein III; Short=MARCH-III; AltName: Full=RING finger protein 173	-	5	5	6	1	21	17	9	6	0.0559953	0.0577991	0.077314	0.010979	0.555628	0.218156	0.123964	0.0892742
ENSG00000117410	3032.07	3269.35	3833.03	2441.22	22125.3	3537.61	4349.06	5524.65	3143.92	8884.17	-1.49847	0.0032769	0.35689	ATP6V0B	1	43974487	43978295	+	3535	protein_coding	- && Q99437.1 RecName: Full=V-type proton ATPase 21 kDa proteolipid subunit; Short=V-ATPase 21 kDa proteolipid subunit; AltName: Full=Vacuolar proton pump 21 kDa proteolipid subunit; AltName: Full=hATPL	-	3731	3894	4119	3067	11592	3798	4376	5134	61.2158	65.9483	77.7598	49.3327	449.345	71.4052	88.3051	111.915
ENSG00000234707	0	0	0.930573	0	32.4475	1.86288	0	2.15218	0.232643	9.11563	-5.10796	0.00329265	0.35689	AC074351.1	7	54759425	54804928	+	481	antisense	- && -	-	0	0	1	0	17	2	0	2	0	0	0.138742	0	4.843	0.276344	0	0.32041
ENSG00000169689	805.355	852.179	1404.23	592.198	5042.72	987.327	1444.06	1997.22	913.492	2367.83	-1.37346	0.00331611	0.35689	CENPX	17	82018702	82024107	-	1531	protein_coding	- && A8MT69.1 RecName: Full=Centromere protein X; Short=CENP-X; AltName: Full=FANCM-interacting histone fold protein 2; AltName: Full=Fanconi anemia-associated polypeptide of 10 kDa; AltName: Full=Retinoic acid-inducible gene D9 protein homolog; AltName: Full=Stimulated by retinoic acid gene 13 protein homolog	-	991	1015	1509	744	2642	1060	1453	1856	37.5427	39.6906	65.7759	27.6317	236.466	46.0145	67.7	93.4165
ENSG00000095906	2230.78	2255.13	3813.49	1624.56	7081.18	3245.14	4206.94	4766	2480.99	4824.82	-0.959328	0.00332303	0.35689	NUBP2	16	1782901	1789191	+	4983	protein_coding	- && Q9Y5Y2.1 RecName: Full=Cytosolic Fe-S cluster assembly factor NUBP2; AltName: Full=Nucleotide-binding protein 2; Short=NBP 2	-	2745	2686	4098	2041	3710	3484	4233	4429	31.9506	32.271	54.8825	23.2896	102.022	46.4678	60.5976	68.4913
ENSG00000144674	127.589	167.917	123.766	175.112	51.5342	127.607	48.6984	58.1089	148.596	71.4872	1.04394	0.00346047	0.369384	GOLGA4	3	37243177	37366751	+	10737	protein_coding	- && Q13439.1 RecName: Full=Golgin subfamily A member 4; AltName: Full=256 kDa golgin; AltName: Full=Golgin-245; AltName: Full=Protein 72.1; AltName: Full=Trans-Golgi p230	-	157	200	133	220	27	137	49	54	0.848095	1.11518	0.82665	1.16507	0.344581	0.848012	0.325545	0.387553
novel.622	284.434	52.8939	468.078	35.8184	70.6209	43.7777	54.6615	59.185	210.306	57.0613	1.88488	0.00352966	0.370746	-	CHR_HSCHR22_1_CTG7	23765833	23768000	-	729	-	- && sp|Q8WYQ3|CHC10_HUMAN Coiled-coil-helix-coiled-coil-helix domain-containing protein 10, mitochondrial OS=Homo sapiens OX=9606 GN=CHCHD10 PE=1 SV=1 && -	-	350	63	503	45	37	47	55	55	27.8463	5.1738	46.0462	3.50991	6.9548	4.28484	5.38187	5.81374
ENSG00000173272	329.943	343.39	543.455	264.26	1259.72	435.914	603.264	755.416	370.262	763.58	-1.0423	0.00355112	0.370746	MZT2A	2	131464900	131492743	-	4093	protein_coding	- && Q6P582.2 RecName: Full=Mitotic-spindle organizing protein 2A; AltName: Full=Mitotic-spindle organizing protein associated with a ring of gamma-tubulin 2A	-	406	409	584	332	660	468	607	702	5.75323	5.98244	9.52191	4.61219	22.096	7.59921	10.579	13.2165
ENSG00000119737	14.628	15.1125	13.028	15.1233	0	6.52008	4.96922	3.22827	14.473	3.67939	1.84008	0.00356054	0.370746	GPR75	2	53852913	53859989	-	2115	protein_coding	- && O95800.1 RecName: Full=Probable G-protein coupled receptor 75	-	18	18	14	19	0	7	5	3	0.493617	0.509517	0.441744	0.510803	0	0.219964	0.168639	0.109303
novel.619	430.714	472.687	964.074	298.487	2733.22	800.107	838.805	1111.6	541.49	1370.93	-1.33927	0.00359649	0.370746	-	CHR_HSCHR22_1_CTG7	23894300	23895306	+	723	-	- && sp|P14174|MIF_HUMAN Macrophage migration inhibitory factor OS=Homo sapiens OX=9606 GN=MIF PE=1 SV=4 && -	-	530	563	1036	375	1432	859	844	1033	42.5173	46.6194	95.6257	29.4919	271.403	78.9622	83.2726	110.099
ENSG00000145241	137.341	120.9	105.155	140.09	57.2602	102.458	65.5938	63.4893	125.871	72.2004	0.788923	0.00361336	0.370746	CENPC	4	67468748	67545606	-	8613	protein_coding	- && Q03188.2 RecName: Full=Centromere protein C; Short=CENP-C; AltName: Full=Centromere autoantigen C; AltName: Full=Centromere protein C 1; Short=CENP-C 1; AltName: Full=Interphase centromere complex protein 7	-	169	144	113	176	30	110	66	59	1.13805	1.00093	0.875542	1.1619	0.477285	0.848795	0.546622	0.527859
ENSG00000234009	82.8922	57.9314	67.0013	58.9014	106.886	105.253	93.4214	154.957	66.6816	115.129	-0.789006	0.00366271	0.370746	RPL5P34	22	42776406	42777296	-	891	processed_pseudogene	- && P46777.3 RecName: Full=60S ribosomal protein L5	-	102	69	72	74	56	113	94	144	6.63972	4.63626	5.39272	4.72242	8.61234	8.42879	7.52572	12.4539
ENSG00000232727	24.3801	23.5084	13.028	20.6951	85.8903	34.4633	46.7107	30.1305	20.4029	49.2987	-1.24087	0.00371276	0.370746	YWHAEP1	7	64433830	64434592	+	763	processed_pseudogene	- && P62258.1 RecName: Full=14-3-3 protein epsilon; Short=14-3-3E >P62259.1 RecName: Full=14-3-3 protein epsilon; Short=14-3-3E >P62260.1 RecName: Full=14-3-3 protein epsilon; Short=14-3-3E; AltName: Full=Mitochondrial import stimulation factor L subunit; Short=MSF L >P62261.1 RecName: Full=14-3-3 protein epsilon; Short=14-3-3E >P62262.1 RecName: Full=14-3-3 protein epsilon; Short=14-3-3E; AltNam…	-	30	28	14	26	45	37	47	28	2.28047	2.197	1.22449	1.93758	8.08162	3.22286	4.39411	2.82784
ENSG00000233223	56.8868	66.3273	83.7516	43.7781	141.242	83.8296	115.286	114.066	62.6859	113.606	-0.851941	0.00371513	0.370746	AC016876.1	17	7581964	7584072	-	1058	antisense	- && -	-	70	79	90	55	74	90	116	106	3.83743	4.47032	5.67688	2.95588	9.58422	5.65355	7.82114	7.72042
ENSG00000198832	1010.15	1042.77	1457.28	614.485	6571.56	1134.49	1622.95	1918.67	1031.17	2811.92	-1.44669	0.00371639	0.370746	SELENOM	22	31104772	31120069	-	3187	protein_coding	- && Q8WWX9.3 RecName: Full=Selenoprotein M; Short=SelM; Flags: Precursor	-	1243	1242	1566	772	3443	1218	1633	1783	22.6213	23.3312	32.7916	13.7735	148.035	25.3998	36.5512	43.1112
ENSG00000124249	6.50135	5.8771	5.58344	4.77579	26.7214	9.3144	20.8707	13.9892	5.68442	17.7239	-1.60509	0.00376431	0.370746	KCNK15	20	44745780	44752313	+	2599	protein_coding	- && Q9H427.2 RecName: Full=Potassium channel subfamily K member 15; AltName: Full=Acid-sensitive potassium channel protein TASK-5; AltName: Full=TWIK-related acid-sensitive K(+) channel 5; AltName: Full=Two pore potassium channel KT3.3; Short=Two pore K(+) channel KT3.3	-	8	7	6	6	14	10	21	13	0.17853	0.161246	0.154063	0.131267	0.738129	0.255716	0.576383	0.385441
ENSG00000174917	715.961	711.129	1255.34	447.332	4989.27	864.377	1211.5	1631.35	782.441	2174.12	-1.47372	0.00376861	0.370746	C19orf70	19	5678421	5680896	-	1854	protein_coding	- && Q5XKP0.1 RecName: Full=MICOS complex subunit MIC13; AltName: Full=Protein P117	-	881	847	1349	562	2614	928	1219	1516	27.5609	27.3508	48.5574	17.236	193.2	33.2662	46.9021	63.0101
ENSG00000139190	79.6415	45.3376	80.9598	83.5763	13.3607	35.3947	42.7353	40.8914	72.3788	33.0956	1.09487	0.00378922	0.370746	VAMP1	12	6462237	6470987	-	3580	protein_coding	- && Q63666.2 RecName: Full=Vesicle-associated membrane protein 1; Short=VAMP-1; AltName: Full=Synaptobrevin-1	-	98	54	87	105	7	38	43	38	1.58771	0.903041	1.62177	1.6677	0.267933	0.705448	0.856808	0.81794
ENSG00000090266	1001.21	967.202	1425.64	818.252	7659.51	1203.42	1332.75	1918.67	1053.07	3028.59	-1.52346	0.00380699	0.370746	NDUFB2	7	140690777	140722790	+	4447	protein_coding	- && O95178.1 RecName: Full=NADH dehydrogenase [ubiquinone] 1 beta subcomplex subunit 2, mitochondrial; AltName: Full=Complex I-AGGG; Short=CI-AGGG; AltName: Full=NADH-ubiquinone oxidoreductase AGGG subunit; Flags: Precursor	-	1232	1152	1532	1028	4013	1292	1341	1783	16.0683	15.5089	22.9903	13.1443	123.655	19.309	21.511	30.8962
ENSG00000179271	1041.84	1139.32	1836.02	720.348	4162.82	1555.51	1987.69	2231.81	1184.38	2484.46	-1.06826	0.00383022	0.370746	GADD45GIP1	19	12953119	12957236	-	1782	protein_coding	- && Q8TAE8.1 RecName: Full=Growth arrest and DNA damage-inducible proteins-interacting protein 1; AltName: Full=39S ribosomal protein L59, mitochondrial; Short=MRP-L59; AltName: Full=CKII beta-associating protein; AltName: Full=CR6-interacting factor 1; Short=CRIF1; AltName: Full=Papillomavirus L2-interacting nuclear protein 1; Short=PLINP; Short=PLINP-1; AltName: Full=p53-responsive gene 6 prot…	-	1282	1357	1973	905	2181	1670	2000	2074	41.7261	45.5899	73.8877	28.877	167.71	62.2835	80.0609	89.6854
ENSG00000123106	151.156	134.334	94.9184	155.213	66.8036	103.39	70.563	61.3372	133.905	75.5234	0.819535	0.00386236	0.370746	CCDC91	12	28133249	28581511	+	7535	protein_coding	- && Q7Z6B0.2 RecName: Full=Coiled-coil domain-containing protein 91; AltName: Full=GGA-binding partner; AltName: Full=p56 accessory protein	-	186	160	102	195	35	111	71	57	1.43172	1.27126	0.903379	1.47151	0.636496	0.979048	0.672161	0.582924
ENSG00000235912	2.43801	6.71668	7.44458	11.1435	32.4475	13.9716	19.8769	19.3696	6.93569	21.4164	-1.59627	0.0038648	0.370746	AL031729.1	1	27649419	27649610	+	192	processed_pseudogene	- && -	-	3	8	8	14	17	15	20	18	0.906249	2.49451	2.78062	4.14608	12.1327	5.19224	7.43065	7.22424
ENSG00000245849	124.338	100.75	106.085	109.843	55.3515	74.5152	80.5014	60.2611	110.254	67.6573	0.690411	0.00387953	0.370746	RAD51-AS1	15	40686724	40695107	-	1696	processed_transcript	- && -	-	153	120	114	138	29	80	81	56	5.23231	4.23596	4.48572	4.62662	2.34306	3.13494	3.40688	2.54439
ENSG00000233762	468.097	523.062	1025.49	407.534	1960.21	758.192	1038.57	1365.56	606.046	1280.63	-1.07864	0.00390114	0.370746	AC007969.1	2	171517270	171517716	-	447	processed_pseudogene	- && P62844.2 RecName: Full=40S ribosomal protein S15; AltName: Full=RIG protein >P62845.2 RecName: Full=40S ribosomal protein S15; AltName: Full=RIG protein >P62841.2 RecName: Full=40S ribosomal protein S15; AltName: Full=RIG protein >P62842.2 RecName: Full=40S ribosomal protein S15; AltName: Full=RIG protein >P62843.2 RecName: Full=40S ribosomal protein S15; AltName: Full=RIG protein >P62846.2 …	-	576	623	1102	512	1027	814	1045	1269	74.7382	83.4406	164.523	65.1288	314.828	121.027	166.766	218.763
ENSG00000259291	496.541	553.287	541.593	592.994	318.749	394.931	415.427	412.143	546.104	385.312	0.49853	0.00390451	0.370746	ZNF710-AS1	15	90074512	90082207	-	2902	antisense	- && -	-	611	659	582	745	167	424	418	383	12.2116	13.5952	13.3838	14.5972	7.88551	9.7103	10.2749	10.17
ENSG00000214975	35.7574	41.9793	41.8758	39.0023	190.867	75.4467	58.6368	52.7284	39.6537	94.4198	-1.2319	0.00390947	0.370746	PPIAP29	6	24976419	24976982	+	499	processed_pseudogene	- && P62937.2 RecName: Full=Peptidyl-prolyl cis-trans isomerase A; Short=PPIase A; AltName: Full=Cyclophilin A; AltName: Full=Cyclosporin A-binding protein; AltName: Full=Rotamase A; Contains: RecName: Full=Peptidyl-prolyl cis-trans isomerase A, N-terminally processed >P62938.2 RecName: Full=Peptidyl-prolyl cis-trans isomerase A; Short=PPIase A; AltName: Full=Cyclophilin A; AltName: Full=Cyclospo…	-	44	50	45	49	100	81	59	49	5.11422	5.99883	6.01818	5.58349	27.4606	10.7882	8.43431	7.56687
ENSG00000253626	208.043	175.473	187.045	168.745	295.844	261.735	238.523	272.251	184.827	267.088	-0.527169	0.00395781	0.370746	EIF5AL1	10	79512601	79516440	+	3840	protein_coding	- && Q6IS14.2 RecName: Full=Eukaryotic translation initiation factor 5A-1-like; Short=eIF-5A-1-like; Short=eIF-5A1-like; AltName: Full=Eukaryotic initiation factor 5A isoform 1-like	-	256	209	201	212	155	281	240	253	3.86666	3.25846	3.49315	3.13917	5.5311	4.86339	4.45839	5.07703
ENSG00000219133	0.812669	3.35834	2.79172	0.795965	49.6255	5.58864	5.96307	2.15218	1.93967	15.8324	-2.98943	0.00399415	0.370746	AL592114.1	1	204346776	204347258	-	483	processed_pseudogene	- && P46778.2 RecName: Full=60S ribosomal protein L21	-	1	4	3	1	26	6	6	2	0.120083	0.495804	0.414502	0.117724	7.37627	0.825598	0.886139	0.319083
ENSG00000174775	36.5701	35.2626	76.307	22.287	118.338	57.7493	136.157	86.0872	42.6067	99.5828	-1.22549	0.00401785	0.370746	HRAS	11	532242	537287	-	1854	protein_coding	- && P01114.1 RecName: Full=Transforming protein p29; Contains: RecName: Full=Transforming protein p21; Flags: Precursor	-	45	42	82	28	62	62	137	80	1.40777	1.35624	2.9516	0.858734	4.5824	2.22252	5.27119	3.32507
ENSG00000107890	47.9475	68.0064	37.2229	76.4126	34.3561	33.5319	21.8646	22.5979	57.3974	28.0876	1.04724	0.00402133	0.370746	ANKRD26	10	26991914	27100498	-	7941	protein_coding	- && Q9UPS8.3 RecName: Full=Ankyrin repeat domain-containing protein 26	-	59	81	40	96	18	36	22	21	0.430928	0.61067	0.336154	0.687395	0.310605	0.301295	0.197627	0.203782
ENSG00000125652	1492.06	1529.72	2797.3	974.261	5851.99	2211.24	2893.08	3541.41	1698.34	3624.43	-1.09334	0.00404057	0.370746	ALKBH7	19	6372433	6375251	+	1455	protein_coding	- && Q9BT30.1 RecName: Full=Alpha-ketoglutarate-dependent dioxygenase alkB homolog 7, mitochondrial; AltName: Full=Alkylated DNA repair protein alkB homolog 7; AltName: Full=Spermatogenesis cell proliferation-related protein; AltName: Full=Spermatogenesis-associated protein 11; Flags: Precursor	-	1836	1822	3006	1224	3066	2374	2911	3291	73.1876	74.9691	137.873	47.8331	288.749	108.438	142.717	174.295
ENSG00000147889	60.1375	60.4502	72.5847	48.5538	261.488	75.4467	96.4029	108.685	60.4315	135.506	-1.15097	0.00405858	0.370746	CDKN2A	9	21967753	21995301	-	4329	protein_coding	- && P42771.2 RecName: Full=Cyclin-dependent kinase inhibitor 2A; AltName: Full=Cyclin-dependent kinase 4 inhibitor A; Short=CDK4I; AltName: Full=Multiple tumor suppressor 1; Short=MTS-1; AltName: Full=p16-INK4a; Short=p16-INK4; Short=p16INK4A	-	74	72	78	61	137	81	97	101	0.991452	0.99573	1.20243	0.801222	4.33654	1.24355	1.59839	1.79785
ENSG00000010438	1183.25	1318.99	1420.05	873.969	6995.29	1462.36	1671.65	1994	1199.06	3030.82	-1.33716	0.00406221	0.370746	PRSS3	9	33750466	33799231	+	1664	protein_coding	- && P35030.2 RecName: Full=Trypsin-3; AltName: Full=Brain trypsinogen; AltName: Full=Mesotrypsinogen; AltName: Full=Serine protease 3; AltName: Full=Serine protease 4; AltName: Full=Trypsin III; AltName: Full=Trypsin IV; Flags: Precursor	-	1456	1571	1526	1098	3665	1570	1682	1853	50.75	56.5223	61.2004	37.5197	301.808	62.7062	72.1059	85.811
ENSG00000272980	2.43801	5.8771	2.79172	5.57175	0	0	0	0	4.16964	0	4.27319	0.0040636	1	Z94721.2	6	166999405	167139141	+	5310	processed_transcript	- && P51684.2 RecName: Full=C-C chemokine receptor type 6; Short=C-C CKR-6; Short=CC-CKR-6; Short=CCR-6; AltName: Full=Chemokine receptor-like 3; Short=CKR-L3; AltName: Full=DRY6; AltName: Full=G-protein coupled receptor 29; AltName: Full=GPR-CY4; Short=GPRCY4; AltName: Full=LARC receptor; AltName: CD_antigen=CD196	-	3	7	3	7	0	0	0	0	0.0327683	0.0789224	0.0377033	0.0749573	0	0	0	0
ENSG00000104529	133.278	141.05	143.308	123.375	248.128	176.974	177.898	221.675	135.253	206.169	-0.600659	0.00406622	0.370746	EEF1D	8	143579697	143599541	-	9390	protein_coding	- && P29692.5 RecName: Full=Elongation factor 1-delta; Short=EF-1-delta; AltName: Full=Antigen NY-CO-4	-	164	168	154	155	130	190	179	206	1.01299	1.07113	1.09448	0.938591	1.89709	1.34478	1.35983	1.69053
ENSG00000127995	432.34	442.462	308.95	643.935	272.94	307.375	278.277	227.055	456.922	271.412	0.751683	0.00411523	0.37238	CASD1	7	94509219	94557019	+	5271	protein_coding	- && Q96PB1.1 RecName: Full=CAS1 domain-containing protein 1; Flags: Precursor	-	532	527	332	809	143	330	280	211	5.85391	5.98569	4.20337	8.72702	3.71752	4.16088	3.78933	3.08468
ENSG00000074842	669.639	727.081	853.335	499.07	2131.99	757.261	1064.41	1342.96	687.281	1324.15	-0.944743	0.00413827	0.37238	MYDGF	19	4641374	4670370	-	1678	protein_coding	- && Q969H8.1 RecName: Full=Myeloid-derived growth factor; Short=MYDGF; AltName: Full=Interleukin-25; Short=IL-25; AltName: Full=Stromal cell-derived growth factor SF20; Flags: Precursor	-	824	866	917	627	1117	813	1071	1248	28.4815	30.8975	36.4695	21.2464	91.2162	32.2005	45.5298	57.3117
ENSG00000122435	79.6415	62.9689	53.9732	125.762	26.7214	57.7493	29.8153	32.2827	80.5865	36.6422	1.12176	0.00414796	0.37238	TRMT13	1	100133150	100150497	+	4133	protein_coding	- && Q9NUP7.2 RecName: Full=tRNA:m(4)X modification enzyme TRM13 homolog; AltName: Full=Coiled-coil domain-containing protein 76	-	98	75	58	158	14	62	30	30	1.37527	1.08641	0.936517	2.17371	0.464166	0.99699	0.51779	0.559341
ENSG00000242083	4.06334	5.03751	8.37516	0.795965	70.6209	10.2458	4.96922	16.1414	4.56799	25.4943	-2.45585	0.00418835	0.374088	RPL7AP31	4	56356135	56356932	+	798	processed_pseudogene	- && P62425.2 RecName: Full=60S ribosomal protein L7a >P62424.2 RecName: Full=60S ribosomal protein L7a; AltName: Full=PLA-X polypeptide; AltName: Full=Surfeit locus protein 3 >Q4R5C2.1 RecName: Full=60S ribosomal protein L7a	-	5	6	9	1	37	11	5	15	0.363408	0.450137	0.752649	0.0712537	6.35345	0.916124	0.446956	1.44847
ENSG00000205138	549.364	550.768	913.823	339.081	1748.35	788.93	985.894	1160.03	588.259	1170.8	-0.992091	0.00426055	0.37481	SDHAF1	19	35995199	35996315	+	1117	protein_coding	- && A6NFY7.1 RecName: Full=Succinate dehydrogenase assembly factor 1, mitochondrial; Short=SDH assembly factor 1; Short=SDHAF1; AltName: Full=LYR motif-containing protein 8	-	676	656	982	426	916	847	992	1078	35.1011	35.1599	58.6694	21.6854	112.371	50.3958	63.3514	74.368
ENSG00000123009	2.43801	2.51876	4.65286	3.18386	40.0821	5.58864	6.95691	10.7609	3.19837	15.8472	-2.25233	0.00432595	0.37481	NME2P1	12	120282303	120282716	+	414	processed_pseudogene	- && O60361.1 PUTATIVE PSEUDOGENE: RecName: Full=Putative nucleoside diphosphate kinase; Short=NDK; Short=NDP kinase	-	3	3	5	4	21	6	7	10	0.420289	0.433828	0.805977	0.549377	6.95072	0.963197	1.20613	1.86132
ENSG00000198258	1569.26	1668.26	2696.8	1404.88	10560.7	1756.7	2718.17	3977.23	1834.8	4753.2	-1.37294	0.00433026	0.37481	UBL5	19	9827892	9830115	+	1931	protein_coding	- && Q6EGX7.1 RecName: Full=Ubiquitin-like protein 5; AltName: Full=Beacon protein >Q791B0.1 RecName: Full=Ubiquitin-like protein 5; AltName: Full=Beacon protein >Q9BZL1.1 RecName: Full=Ubiquitin-like protein 5 >Q9EPV8.1 RecName: Full=Ubiquitin-like protein 5 >Q3T0Z3.1 RecName: Full=Ubiquitin-like protein 5	-	1931	1987	2898	1765	5533	1886	2735	3696	57.9999	61.6045	100.154	51.9724	392.635	64.9118	101.035	147.493
novel.645	6.50135	8.39585	7.44458	2.38789	83.9816	10.2458	4.96922	23.674	6.18242	30.7177	-2.2831	0.00434065	0.37481	-	CHR_HSCHR5_2_CTG1_1	69559842	69593784	+	3727	-	- && sp|Q13888|TF2H2_HUMAN General transcription factor IIH subunit 2 OS=Homo sapiens OX=9606 GN=GTF2H2 PE=1 SV=1 && PF07975:TFIIH C1-like domain	-	8	10	8	3	44	11	5	22	0.124497	0.160634	0.143246	0.0457691	1.61772	0.196154	0.0956993	0.454867
ENSG00000164405	2320.98	2307.18	2890.36	2098.96	16176	2675.1	3105.76	4096.68	2404.37	6513.39	-1.43746	0.00435628	0.37481	UQCRQ	5	132866560	132868031	+	1472	protein_coding	- && O14949.4 RecName: Full=Cytochrome b-c1 complex subunit 8; AltName: Full=Complex III subunit 8; AltName: Full=Complex III subunit VIII; AltName: Full=Ubiquinol-cytochrome c reductase complex 9.5 kDa protein; AltName: Full=Ubiquinol-cytochrome c reductase complex ubiquinone-binding protein QP-C	-	2856	2748	3106	2637	8475	2872	3125	3807	112.533	111.765	140.814	101.862	788.937	129.67	151.44	199.295
ENSG00000125148	112.148	66.3273	111.669	58.1054	404.639	122.95	135.163	153.881	87.0624	204.158	-1.2212	0.00435838	0.37481	MT2A	16	56608199	56609497	+	1299	protein_coding	- && -	-	138	79	120	73	212	132	136	143	6.16166	3.64095	6.16489	3.19539	22.3634	6.7535	7.4684	8.48296
ENSG00000234648	9.75202	1.67917	8.37516	7.16368	51.5342	15.8345	9.93845	23.674	6.74251	25.2453	-1.86876	0.00436254	0.37481	AL162151.2	14	98973314	98973471	+	158	processed_pseudogene	- && Q4R5Q0.3 RecName: Full=60S ribosomal protein L3	-	12	2	9	9	27	17	10	22	4.40506	0.757826	3.80135	3.23889	23.4162	7.15083	4.51482	10.7297
ENSG00000240616	11.3774	10.9146	25.1255	15.9193	106.886	34.4633	45.7169	13.9892	15.8342	50.2638	-1.64756	0.00436772	0.37481	RPS6P25	19	12894133	12894880	+	748	processed_pseudogene	- && Q5E995.1 RecName: Full=40S ribosomal protein S6	-	14	13	27	20	56	37	46	13	1.08556	1.04049	2.40888	1.52033	10.2588	3.28749	4.38686	1.33925
ENSG00000197744	45.5094	51.2147	52.1121	34.2265	221.406	47.5035	89.446	85.0111	45.7657	110.842	-1.26089	0.00446695	0.38132	PTMAP2	5	118973796	118974122	+	327	processed_pseudogene	- && P06302.2 RecName: Full=Prothymosin alpha; Contains: RecName: Full=Prothymosin alpha, N-terminally processed; Contains: RecName: Full=Thymosin alpha	-	56	61	56	43	116	51	90	79	9.93271	11.1681	11.4286	7.47707	48.6095	10.3654	19.6333	18.6166
ENSG00000107438	129.214	123.419	124.697	124.966	181.324	168.591	176.904	190.468	125.574	179.322	-0.512683	0.00448714	0.38132	PDLIM1	10	95237572	95291024	-	2239	protein_coding	- && O00151.4 RecName: Full=PDZ and LIM domain protein 1; AltName: Full=C-terminal LIM domain protein 1; AltName: Full=Elfin; AltName: Full=LIM domain protein CLP-36	-	159	147	134	157	95	181	178	177	4.1188	3.93061	3.99396	3.98709	5.81407	5.37265	5.67105	6.09172
ENSG00000060718	9.75202	9.23544	10.2363	13.5314	0	2.79432	3.97538	2.15218	10.6888	2.23047	2.12209	0.00455469	0.383699	COL11A1	1	102876467	103108872	-	9091	protein_coding	- && P12107.4 RecName: Full=Collagen alpha-1(XI) chain; Flags: Precursor	-	12	11	11	17	0	3	4	2	0.0765592	0.0724399	0.0807484	0.106328	0	0.0219318	0.0313867	0.0169527
ENSG00000197756	26053.3	29633.2	39493.5	21635.1	100807	34411.1	44263.9	52599.3	29203.8	58020.2	-0.990369	0.00455897	0.383699	RPL37A	2	216498189	216579180	+	6841	protein_coding	- && P61515.2 PUTATIVE PSEUDOGENE: RecName: Full=Putative 60S ribosomal protein L37a; AltName: Full=60S ribosomal protein L37a pseudogene 1 >P61513.2 RecName: Full=60S ribosomal protein L37a >P61514.2 RecName: Full=60S ribosomal protein L37a >Q5RBF9.3 RecName: Full=60S ribosomal protein L37a >Q3MIC0.3 RecName: Full=60S ribosomal protein L37a	-	32059	35295	42440	27181	52815	36944	44538	48880	271.805	308.88	414.008	225.921	1057.91	358.913	464.418	550.595
ENSG00000167515	647.697	591.908	795.64	477.579	3111.14	772.164	844.768	1110.53	628.206	1459.65	-1.21496	0.00458821	0.384312	TRAPPC2L	16	88856220	88862686	+	4463	protein_coding	- && Q9UL33.1 RecName: Full=Trafficking protein particle complex subunit 2-like protein	-	797	705	855	600	1630	829	850	1032	10.3576	9.45712	12.7847	7.64425	50.0462	12.345	13.5859	17.8186
ENSG00000196381	35.7574	27.7063	26.9866	40.5942	0	19.5602	13.9138	9.68481	32.7611	10.7897	1.51895	0.00462424	0.385486	ZNF781	19	37667751	37692322	-	3617	protein_coding	- && Q8N8C0.1 RecName: Full=Zinc finger protein 781	-	44	33	29	51	0	21	14	9	0.705556	0.546213	0.53506	0.801737	0	0.385865	0.276107	0.191741
ENSG00000166595	1447.36	1516.29	2171.03	1100.02	9213.17	1601.15	2408.09	2811.82	1558.68	4008.56	-1.36233	0.00466889	0.38637	FAM96B	16	66932055	66934423	-	1070	protein_coding	- && Q9Y3D0.1 RecName: Full=Mitotic spindle-associated MMXD complex subunit MIP18; AltName: Full=MSS19-interacting protein of 18 kDa; AltName: Full=Protein FAM96B	-	1781	1806	2333	1382	4827	1719	2423	2613	96.5401	101.049	145.507	73.4404	618.165	106.772	161.535	188.181
ENSG00000088035	64.2008	66.3273	44.6675	79.5965	26.7214	45.6406	32.7969	25.8262	63.698	32.7463	0.944236	0.00468631	0.38637	ALG6	1	63367590	63438562	+	4950	protein_coding	- && Q9Y672.1 RecName: Full=Dolichyl pyrophosphate Man9GlcNAc2 alpha-1,3-glucosyltransferase; AltName: Full=Asparagine-linked glycosylation protein 6 homolog; AltName: Full=Dol-P-Glc:Man(9)GlcNAc(2)-PP-Dol alpha-1,3-glucosyltransferase; AltName: Full=Dolichyl-P-Glc:Man9GlcNAc2-PP-dolichyl glucosyltransferase	-	79	79	48	100	14	49	33	24	0.925656	0.955474	0.647126	1.1487	0.387555	0.657893	0.475561	0.373617
ENSG00000233276	2709.44	2767.27	4849.22	1790.12	10140.8	3630.75	5010.96	6594.28	3029.01	6344.2	-1.06642	0.00470861	0.38637	GPX1	3	49357171	49358600	-	1430	polymorphic_pseudogene	- && P07203.4 RecName: Full=Glutathione peroxidase 1; Short=GPx-1; Short=GSHPx-1; AltName: Full=Cellular glutathione peroxidase	-	3334	3296	5211	2249	5313	3898	5042	6128	135.225	137.99	243.186	89.426	509.113	181.163	251.515	330.22
ENSG00000179091	2180.39	2363.43	3051.35	1512.33	4170.45	2946.15	3717.97	4067.62	2276.88	3725.55	-0.710312	0.00472314	0.38637	CYC1	8	144095027	144097525	+	1975	protein_coding	- && P08574.3 RecName: Full=Cytochrome c1, heme protein, mitochondrial; AltName: Full=Complex III subunit 4; AltName: Full=Complex III subunit IV; AltName: Full=Cytochrome b-c1 complex subunit 4; AltName: Full=Ubiquinol-cytochrome-c reductase complex cytochrome c1 subunit; Short=Cytochrome c-1; Flags: Precursor	-	2683	2815	3279	1900	2185	3163	3741	3780	78.7918	85.3312	110.797	54.7012	151.599	106.438	135.12	147.484
ENSG00000175701	82.0795	120.061	167.503	70.8409	816.912	124.813	164.978	195.848	110.121	325.638	-1.55968	0.00475147	0.386585	SMIM37	2	110211529	110245420	-	2051	protein_coding	- && Q8NCU8.1 RecName: Full=Uncharacterized protein encoded by LINC00116	-	101	143	180	89	428	134	166	182	2.85617	4.17414	5.85679	2.46737	28.5949	4.34214	5.77352	6.83796
ENSG00000161016	54465.9	63836.2	87071.8	41107.6	236624	70111.4	97252.7	117060	61620.4	130262	-1.07993	0.00479116	0.386585	RPL8	8	144789765	144792587	-	2159	protein_coding	- && P62919.2 RecName: Full=60S ribosomal protein L8 >P62917.2 RecName: Full=60S ribosomal protein L8 >P62918.2 RecName: Full=60S ribosomal protein L8 >Q3T0S6.3 RecName: Full=60S ribosomal protein L8	-	67021	76033	93568	51645	123973	75272	97855	108783	1800.47	2108.37	2892.2	1360.15	7868.38	2317.1	3233.17	3882.66
ENSG00000125356	227.547	313.165	323.839	230.83	1561.3	276.638	366.729	568.176	273.845	693.209	-1.33728	0.00481563	0.386585	NDUFA1	X	119871487	119876662	+	766	protein_coding	- && O15239.1 RecName: Full=NADH dehydrogenase [ubiquinone] 1 alpha subcomplex subunit 1; AltName: Full=Complex I-MWFE; Short=CI-MWFE; AltName: Full=NADH-ubiquinone oxidoreductase MWFE subunit	-	280	373	348	290	818	297	369	528	21.201	29.1526	30.3182	21.5268	146.331	25.7687	34.3634	53.1161
novel.452	0	0	0	0	7.6347	3.72576	0	7.53263	0	4.72327	-4.90556	0.00485387	1	-	CHR_HSCHR15_4_CTG8	28804971	28808918	+	274	-	- && sp|O95714|HERC2_HUMAN E3 ubiquitin-protein ligase HERC2 OS=Homo sapiens OX=9606 GN=HERC2 PE=1 SV=2 && -	-	0	0	0	0	4	4	0	7	0	0	0	0	2.00041	0.970228	0	1.96865
ENSG00000105640	46739.8	51444.8	71488.5	31681.8	149499	62998	78632	93527.3	50338.7	96164	-0.933815	0.00485435	0.386585	RPL18A	19	17859876	17864153	+	3527	protein_coding	- && Q02543.2 RecName: Full=60S ribosomal protein L18a >Q3T003.1 RecName: Full=60S ribosomal protein L18a	-	57514	61274	76822	39803	78326	67635	79119	86914	945.792	1040.08	1453.56	641.683	3043.06	1274.47	1600.2	1898.91
ENSG00000117500	108.085	146.088	68.8624	156.805	72.5296	71.7209	58.6368	57.0328	119.96	64.98	0.890591	0.00486287	0.386585	TMED5	1	93149742	93180728	-	9423	protein_coding	- && Q9Y3A6.1 RecName: Full=Transmembrane emp24 domain-containing protein 5; AltName: Full=p24 family protein gamma-2; Short=p24gamma2; AltName: Full=p28; Flags: Precursor	-	133	174	74	197	38	77	59	53	0.818635	1.1055	0.524078	1.18874	0.552593	0.543083	0.446643	0.433418
ENSG00000272335	22.7547	49.5355	21.4032	25.4709	11.452	13.0402	13.9138	9.68481	29.7911	12.0227	1.30244	0.004891	0.386585	AC093297.2	5	44826076	44828592	+	2517	lincRNA	- && O00370.1 RecName: Full=LINE-1 retrotransposable element ORF2 protein; Short=ORF2p; Includes: RecName: Full=Reverse transcriptase; Includes: RecName: Full=Endonuclease	-	28	59	23	32	6	14	14	9	0.645212	1.40335	0.609814	0.722898	0.326647	0.369666	0.396774	0.275537
ENSG00000028116	0.812669	0.839585	0	0	45.8082	0	1.98769	1.07609	0.413064	12.218	-4.81464	0.0048931	0.386585	VRK2	2	57907651	58159920	+	3509	protein_coding	- && Q86Y07.3 RecName: Full=Serine/threonine-protein kinase VRK2; AltName: Full=Vaccinia-related kinase 2	-	1	1	0	0	24	0	2	1	0.0165289	0.0170614	0	0	0.937214	0	0.0406579	0.0219603
ENSG00000158246	34.9448	37.7813	34.4312	15.9193	87.799	49.3663	44.723	80.7068	30.7691	65.6488	-1.08223	0.00492022	0.386585	FAM46B	1	27005020	27012836	-	2368	protein_coding	- && Q96A09.2 RecName: Full=Protein FAM46B	-	43	45	37	20	46	53	45	75	1.05321	1.1377	1.04273	0.480241	2.66187	1.48751	1.35559	2.44062
ENSG00000231503	5.68868	7.55627	8.37516	8.75561	51.5342	13.0402	14.9077	17.2174	7.59393	24.1749	-1.61869	0.00493735	0.386585	PTMAP4	12	9239986	9240331	-	346	processed_pseudogene	- && Q5R790.3 RecName: Full=Prothymosin alpha; Contains: RecName: Full=Thymosin alpha; Contains: RecName: Full=Prothymosin alpha, N-terminally processed	-	7	9	9	11	27	14	15	16	1.17341	1.55727	1.73588	1.8077	10.693	2.68916	3.09252	3.5634
ENSG00000233913	1265.33	1253.5	1293.5	886.705	3611.21	1634.68	1690.53	1648.57	1174.76	2146.25	-0.868379	0.00495623	0.386585	RPL10P9	5	168616352	168616996	+	645	processed_pseudogene	- && Q6PDV7.3 RecName: Full=60S ribosomal protein L10 >Q6ZWV3.3 RecName: Full=60S ribosomal protein L10; AltName: Full=Protein QM homolog >P27635.4 RecName: Full=60S ribosomal protein L10; AltName: Full=Laminin receptor homolog; AltName: Full=Protein QM; AltName: Full=Tumor suppressor QM >A9CB60.1 RecName: Full=60S ribosomal protein L10	-	1557	1493	1390	1114	1892	1755	1701	1532	140.009	138.579	143.816	98.2055	401.95	180.835	188.123	183.029
ENSG00000171858	12929.6	13330.9	21574.4	11465.1	67381.9	16330	22301.9	28004.2	14825	33504.5	-1.17627	0.00496868	0.386585	RPS21	20	62387116	62388520	+	1023	protein_coding	- && P63221.1 RecName: Full=40S ribosomal protein S21 >P63220.1 RecName: Full=40S ribosomal protein S21 >Q32PB8.1 RecName: Full=40S ribosomal protein S21	-	15910	15878	23184	14404	35303	17532	22440	26024	902.032	929.217	1512.4	800.604	4728.75	1138.99	1564.75	1960.28
ENSG00000179085	885.809	906.752	1704.81	585.034	4010.12	1140.08	1900.23	2112.37	1020.6	2290.7	-1.16587	0.00502579	0.38912	DPM3	1	155139891	155140595	-	622	protein_coding	- && Q9P2X0.2 RecName: Full=Dolichol-phosphate mannosyltransferase subunit 3; AltName: Full=Dolichol-phosphate mannose synthase subunit 3; Short=DPM synthase subunit 3; AltName: Full=Dolichyl-phosphate beta-D-mannosyltransferase subunit 3; AltName: Full=Mannose-P-dolichol synthase subunit 3; Short=MPD synthase subunit 3; AltName: Full=Prostin-1	-	1090	1080	1832	735	2101	1224	1912	1963	101.64	103.951	196.557	67.1904	462.856	130.784	219.278	243.193
ENSG00000167526	72294.2	76646.6	113341	52946	411554	92493	119074	133891	78806.9	189253	-1.26391	0.00504572	0.38912	RPL13	16	89560657	89566828	+	6172	protein_coding	- && P26373.4 RecName: Full=60S ribosomal protein L13; AltName: Full=Breast basic conserved protein 1	-	88959	91291	121797	66518	215623	99301	119811	124424	835.972	885.521	1316.93	612.807	4787.18	1069.28	1384.74	1553.46
ENSG00000198618	685.892	911.79	623.484	764.922	3227.57	972.424	988.875	1203.07	746.522	1597.98	-1.09652	0.00515567	0.389925	PPIAP22	21	18857779	18858276	+	498	processed_pseudogene	- && P62937.2 RecName: Full=Peptidyl-prolyl cis-trans isomerase A; Short=PPIase A; AltName: Full=Cyclophilin A; AltName: Full=Cyclosporin A-binding protein; AltName: Full=Rotamase A; Contains: RecName: Full=Peptidyl-prolyl cis-trans isomerase A, N-terminally processed >P62938.2 RecName: Full=Peptidyl-prolyl cis-trans isomerase A; Short=PPIase A; AltName: Full=Cyclophilin A; AltName: Full=Cyclospo…	-	844	1086	670	961	1691	1044	995	1118	98.2971	130.556	89.7839	109.725	465.291	139.327	142.525	172.995
novel.598	95.0822	7.55627	2.79172	47.7579	1.90867	11.1773	3.97538	8.60872	38.297	6.41752	2.54092	0.00517321	0.389925	-	CHR_HSCHR1_5_CTG32_1	235363090	235454099	+	3964	-	- && sp|Q15813|TBCE_HUMAN Tubulin-specific chaperone E OS=Homo sapiens OX=9606 GN=TBCE PE=1 SV=1 && -	-	117	9	3	60	1	12	4	8	1.71191	0.135927	0.0505057	0.860653	0.0345682	0.201193	0.0719821	0.155517
ENSG00000243199	272.244	278.742	349.895	249.137	566.876	319.484	450.212	490.697	287.505	456.817	-0.66512	0.00517596	0.389925	AC115223.1	4	65573459	65574328	+	870	processed_pseudogene	- && Q02878.3 RecName: Full=60S ribosomal protein L6; AltName: Full=Neoplasm-related protein C140; AltName: Full=Tax-responsive enhancer element-binding protein 107; Short=TaxREB107	-	335	332	376	313	297	343	453	456	22.3333	22.8463	28.8417	20.4567	46.7787	26.2023	37.143	40.3893
ENSG00000126432	2012.98	2280.31	3668.32	1473.33	9530.01	2426.4	3801.46	5422.42	2358.74	5295.07	-1.16639	0.00519618	0.389925	PRDX5	11	64318088	64321811	+	893	protein_coding	- && P30044.4 RecName: Full=Peroxiredoxin-5, mitochondrial; AltName: Full=Alu corepressor 1; AltName: Full=Antioxidant enzyme B166; Short=AOEB166; AltName: Full=Liver tissue 2D-page spot 71B; AltName: Full=PLP; AltName: Full=Peroxiredoxin V; Short=Prx-V; AltName: Full=Peroxisomal antioxidant enzyme; AltName: Full=TPx type VI; AltName: Full=Thioredoxin peroxidase PMP20; AltName: Full=Thioredoxin r…	-	2477	2716	3942	1851	4993	2605	3825	5039	160.88	182.085	294.59	117.86	766.162	193.875	305.547	434.824
ENSG00000200488	0	0	0	0	15.2694	0	3.97538	2.15218	0	5.34924	-5.05642	0.0052101	0.389925	RN7SKP203	2	76445079	76445410	-	332	misc_RNA	- && -	-	0	0	0	0	8	0	4	2	0	0	0	0	3.30189	0	0.859448	0.464208
ENSG00000230897	2746.01	4638.71	2539.53	4183.59	14519.3	3270.29	4891.7	9670.82	3526.96	8088.02	-1.19715	0.00522669	0.389925	RPS18P12	17	14705076	14705534	-	459	processed_pseudogene	- && P62271.3 RecName: Full=40S ribosomal protein S18 >P62269.3 RecName: Full=40S ribosomal protein S18; AltName: Full=Ke-3; Short=Ke3 >P62272.3 RecName: Full=40S ribosomal protein S18 >P62270.3 RecName: Full=40S ribosomal protein S18; AltName: Full=Ke-3; Short=Ke3 >Q5TJE9.3 RecName: Full=40S ribosomal protein S18 >Q3T0R1.3 RecName: Full=40S ribosomal protein S18 >A5JST6.1 RecName: Full=40S ribos…	-	3379	5525	2729	5256	7607	3511	4922	8987	426.976	720.637	396.775	651.108	2270.97	508.373	764.939	1508.77
ENSG00000102981	652.573	693.498	1076.67	474.395	2185.43	917.469	1134.97	1337.58	724.285	1393.86	-0.943475	0.00525918	0.389925	PARD6A	16	67660946	67662778	+	1488	protein_coding	- && Q9NPB6.1 RecName: Full=Partitioning defective 6 homolog alpha; Short=PAR-6; Short=PAR-6 alpha; Short=PAR-6A; AltName: Full=PAR6C; AltName: Full=Tax interaction protein 40; Short=TIP-40	-	803	826	1157	596	1145	985	1142	1243	31.2997	33.2333	51.89	22.7748	105.442	43.9944	54.7471	64.3708
ENSG00000106992	44.6968	46.1772	48.3898	27.8588	97.3424	58.6807	70.563	76.4024	41.7806	75.7471	-0.846437	0.00528558	0.389925	AK1	9	127866480	127877743	-	2667	protein_coding	- && P00568.3 RecName: Full=Adenylate kinase isoenzyme 1; Short=AK 1; AltName: Full=ATP-AMP transphosphorylase 1; AltName: Full=ATP:AMP phosphotransferase; AltName: Full=Adenylate monophosphate kinase; AltName: Full=Myokinase	-	55	55	52	35	51	63	71	71	1.1961	1.23463	1.30117	0.7462	2.62034	1.56994	1.89904	2.05143
ENSG00000099795	1533.51	1766.49	2905.25	997.344	5872.99	2250.36	2996.44	3826.58	1800.65	3736.59	-1.05294	0.0053131	0.389925	NDUFB7	19	14566078	14572062	-	531	protein_coding	- && P17568.4 RecName: Full=NADH dehydrogenase [ubiquinone] 1 beta subcomplex subunit 7; AltName: Full=Cell adhesion protein SQM1; AltName: Full=Complex I-B18; Short=CI-B18; AltName: Full=NADH-ubiquinone oxidoreductase B18 subunit	-	1887	2104	3122	1253	3077	2416	3015	3556	206.113	237.218	392.366	134.174	794.042	302.39	405.033	516.045
ENSG00000283429	2.43801	2.51876	2.79172	2.38789	22.9041	6.52008	6.95691	8.60872	2.53409	11.2475	-2.08258	0.00531487	0.389925	MIR1244-3	12	9239467	9239551	-	85	miRNA	- && -	-	3	3	3	3	12	7	7	8	2.04706	2.113	2.35535	2.00684	19.3452	5.47323	5.87458	7.25257
ENSG00000259781	214.545	222.49	189.837	225.258	145.059	138.785	162.991	149.577	213.032	149.103	0.514225	0.0053422	0.389925	HMGB1P6	15	71164770	71165415	-	646	processed_pseudogene	- && P09429.3 RecName: Full=High mobility group protein B1; AltName: Full=High mobility group protein 1; Short=HMG-1 >Q6YKA4.3 RecName: Full=High mobility group protein B1; AltName: Full=High mobility group protein 1; Short=HMG-1 >Q4R844.3 RecName: Full=High mobility group protein B1; AltName: Full=High mobility group protein 1; Short=HMG-1 >Q08IE6.3 RecName: Full=High mobility group protein B1; …	-	264	265	204	283	76	149	164	139	23.7028	24.559	21.0742	24.9095	16.121	15.3292	18.1096	16.5807
ENSG00000241556	19.504	7.55627	14.8892	9.55158	57.2602	37.2576	12.92	35.511	12.8753	35.7372	-1.45214	0.00535326	0.389925	AC018475.1	12	95467397	95467861	-	465	processed_pseudogene	- && P47914.2 RecName: Full=60S ribosomal protein L29; AltName: Full=Cell surface heparin-binding protein HIP	-	24	9	16	12	30	40	13	33	2.99355	1.15874	2.29625	1.46737	8.84054	5.71704	1.99429	5.46867
ENSG00000213939	0.812669	0	0.930573	0	34.3561	1.86288	0.993845	1.07609	0.43581	9.57224	-4.44183	0.00537049	0.389925	AC091153.1	17	4704816	4705217	-	402	processed_pseudogene	- && P63324.2 RecName: Full=40S ribosomal protein S12 >P63323.2 RecName: Full=40S ribosomal protein S12	-	1	0	1	0	18	2	1	1	0.144278	0	0.166007	0	6.1356	0.33065	0.177448	0.191688
ENSG00000181817	299.062	328.278	469.009	261.872	1843.78	380.028	448.224	654.263	339.555	831.573	-1.29007	0.00540504	0.389925	LSM10	1	36391238	36397892	-	1496	protein_coding	- && Q969L4.1 RecName: Full=U7 snRNA-associated Sm-like protein LSm10	-	368	391	504	329	966	408	451	608	14.2674	15.6474	22.4829	12.5047	88.4823	18.1256	21.5052	31.3179
ENSG00000168209	104.022	107.467	177.739	86.7602	379.826	148.099	199.763	214.142	118.997	235.457	-0.978629	0.0054119	0.389925	DDIT4	10	72273920	72276036	+	2058	protein_coding	- && Q9NX09.1 RecName: Full=DNA damage-inducible transcript 4 protein; AltName: Full=HIF-1 responsive protein RTP801; AltName: Full=Protein regulated in development and DNA damage response 1; Short=REDD-1	-	128	128	191	109	199	159	201	199	3.60738	3.72359	6.19357	3.01156	13.2501	5.13471	6.96705	7.45124
ENSG00000187391	252.74	236.763	239.157	265.056	108.794	190.945	174.917	166.794	248.429	160.363	0.618861	0.00541253	0.389925	MAGI2	7	78017057	79453574	-	31529	protein_coding	- && Q86UL8.3 RecName: Full=Membrane-associated guanylate kinase, WW and PDZ domain-containing protein 2; AltName: Full=Atrophin-1-interacting protein 1; Short=AIP-1; AltName: Full=Atrophin-1-interacting protein A; AltName: Full=Membrane-associated guanylate kinase inverted 2; Short=MAGI-2	-	311	282	257	333	57	205	176	155	0.572108	0.535471	0.543971	0.600544	0.247728	0.432124	0.398199	0.378828
ENSG00000259098	0	3.35834	3.72229	0	40.0821	6.52008	6.95691	4.30436	1.77016	14.4659	-3.01411	0.00544374	0.390566	AC025884.2	15	22258138	22258848	+	711	processed_pseudogene	- && Q498S6.2 RecName: Full=Zinc finger CCHC domain-containing protein 2	-	0	4	4	0	21	7	7	4	0	0.336812	0.375442	0	4.04725	0.654324	0.702306	0.433522
ENSG00000185641	384.392	471.007	557.413	393.207	1156.66	613.819	609.227	680.089	451.505	764.948	-0.757867	0.00548838	0.39134	AC034236.1	5	116051917	116052289	-	373	processed_pseudogene	- && Q6Q311.1 RecName: Full=40S ribosomal protein S25 >P62853.1 RecName: Full=40S ribosomal protein S25 >P62851.1 RecName: Full=40S ribosomal protein S25 >P62852.1 RecName: Full=40S ribosomal protein S25 >Q56JX5.1 RecName: Full=40S ribosomal protein S25	-	473	561	599	494	606	659	613	632	73.5495	90.0432	107.169	75.3058	222.625	117.42	117.233	130.566
ENSG00000103415	15.4407	24.348	12.0974	8.75561	66.8036	28.8747	23.8523	35.511	15.1604	38.7604	-1.32488	0.00550186	0.39134	HMOX2	16	4474690	4510347	+	3793	protein_coding	- && P30519.2 RecName: Full=Heme oxygenase 2; Short=HO-2	-	19	29	13	11	35	31	24	33	0.290535	0.457733	0.228725	0.1649	1.26443	0.543179	0.451363	0.670427
ENSG00000201654	0.812669	0	0.930573	0	43.8995	1.86288	0.993845	0	0.43581	11.6891	-4.74692	0.00552159	0.39134	RNU6-7	14	32202045	32202151	+	107	snRNA	- && -	-	1	0	1	0	23	2	1	0	0.542056	0	0.623691	0	29.4547	1.24225	0.666675	0
ENSG00000157881	157.658	182.19	38.1535	125.762	261.488	310.17	212.683	317.447	125.941	275.447	-1.12812	0.00562143	0.394558	PANK4	1	2508533	2526628	-	5107	protein_coding	- && Q9NVE7.1 RecName: Full=Pantothenate kinase 4; Short=hPanK4; AltName: Full=Pantothenic acid kinase 4	-	194	217	41	158	137	333	214	295	2.20325	2.54385	0.535761	1.75915	3.67591	4.33354	2.98914	4.4512
ENSG00000101935	47.9475	44.498	24.1949	62.0853	17.1781	22.3546	21.8646	22.5979	44.6814	20.9988	1.07838	0.00563048	0.394558	AMMECR1	X	110194186	110440233	-	6516	protein_coding	- && Q5RAS7.1 RecName: Full=AMME syndrome candidate gene 1 protein homolog	-	59	53	26	78	9	24	22	21	0.525168	0.486958	0.266284	0.68065	0.189266	0.244791	0.240846	0.248347
ENSG00000171421	107.272	144.409	138.655	91.5359	771.104	110.841	171.935	243.196	120.468	324.269	-1.42321	0.00564453	0.394558	MRPL36	5	1798386	1801366	-	1394	protein_coding	- && Q9P0J6.1 RecName: Full=39S ribosomal protein L36, mitochondrial; Short=L36mt; Short=MRP-L36; AltName: Full=BRCA1-interacting protein 1; Flags: Precursor	-	132	172	149	115	404	119	173	226	5.4921	7.3869	7.13307	4.69079	39.7127	5.67347	8.85281	12.493
ENSG00000172590	558.303	623.812	698.86	456.884	1992.66	650.145	801.039	1124.51	584.465	1142.09	-0.964729	0.00570717	0.394558	MRPL52	14	22829879	22835037	+	3213	protein_coding	- && Q86TS9.2 RecName: Full=39S ribosomal protein L52, mitochondrial; Short=L52mt; Short=MRP-L52; Flags: Precursor	-	687	743	751	574	1044	698	806	1045	12.4015	13.8444	15.5985	10.1581	44.5246	14.4381	17.8946	25.0626
ENSG00000164506	157.658	143.569	107.016	181.48	24.8128	90.3497	99.3845	66.7176	147.431	70.3161	1.04823	0.00574444	0.394558	STXBP5	6	147204425	147390476	+	10504	protein_coding	- && Q5T5C0.1 RecName: Full=Syntaxin-binding protein 5; AltName: Full=Lethal(2) giant larvae protein homolog 3; AltName: Full=Tomosyn-1	-	194	171	115	228	13	97	100	62	1.07121	0.974626	0.730628	1.23421	0.16959	0.613736	0.679115	0.454839
ENSG00000197019	38.1954	26.0271	40.9452	22.287	166.055	44.7091	46.7107	61.3372	31.8637	79.7029	-1.30283	0.00574904	0.394558	SERTAD1	19	40421592	40426025	-	2114	protein_coding	- && Q9UHV2.2 RecName: Full=SERTA domain-containing protein 1; AltName: Full=CDK4-binding protein p34SEI1; Short=SEI-1; AltName: Full=Transcriptional regulator interacting with the PHD-bromodomain 1; Short=TRIP-Br1	-	47	31	44	28	87	48	47	57	1.2895	0.877917	1.389	0.753119	5.6393	1.50904	1.58595	2.07774
ENSG00000186648	117.837	297.213	186.115	112.231	271.032	340.907	324.987	436.893	178.349	343.455	-0.947497	0.00579022	0.394558	CARMIL3	14	24052000	24069728	+	6665	protein_coding	- && Q8ND23.2 RecName: Full=Capping protein, Arp2/3 and myosin-I linker protein 3; AltName: Full=Capping protein regulator and myosin 1 linker protein 3; AltName: Full=Leucine-rich repeat-containing protein 16B	-	145	354	200	141	142	366	327	406	1.26181	3.1798	2.00255	1.2029	2.91944	3.6496	3.49982	4.69404
ENSG00000263934	0.812669	2.51876	0	0.795965	38.1735	0	4.96922	7.53263	1.03185	12.6688	-3.56191	0.00579258	0.394558	SNORD3A	17	19188016	19188714	+	699	snoRNA	- && -	-	1	3	0	1	20	0	5	7	0.0829756	0.256945	0	0.0813455	3.9207	0	0.510259	0.771688
ENSG00000100902	27.6307	29.3855	19.542	20.6951	137.425	34.4633	33.7907	48.4241	24.3133	63.5256	-1.35771	0.00580199	0.394558	PSMA6	14	35278633	35317493	+	6506	protein_coding	- && P60901.1 RecName: Full=Proteasome subunit alpha type-6; AltName: Full=Macropain iota chain; AltName: Full=Multicatalytic endopeptidase complex iota chain; AltName: Full=Proteasome iota chain >P60900.1 RecName: Full=Proteasome subunit alpha type-6; AltName: Full=27 kDa prosomal protein; Short=PROS-27; Short=p27K; AltName: Full=Macropain iota chain; AltName: Full=Multicatalytic endopeptidase c…	-	34	35	21	26	72	37	34	45	0.303105	0.32207	0.215406	0.227232	1.51645	0.377965	0.372789	0.53299
ENSG00000103363	3125.52	3271.86	5106.98	2363.22	15055.6	4086.23	4974.19	6455.47	3466.9	7642.88	-1.14025	0.00582182	0.394558	ELOB	16	2771414	2777297	-	1128	protein_coding	- && Q15370.1 RecName: Full=Transcription elongation factor B polypeptide 2; AltName: Full=Elongin 18 kDa subunit; AltName: Full=Elongin-B; Short=EloB; AltName: Full=RNA polymerase II transcription factor SIII subunit B; AltName: Full=SIII p18	-	3846	3897	5488	2969	7888	4387	5005	5999	197.755	206.832	324.682	149.662	958.227	258.478	316.514	409.817
ENSG00000186468	6463.15	7020.61	6197.62	6284.14	18372.9	8509.64	8641.48	9146.77	6491.38	11167.7	-0.782487	0.00584283	0.394558	RPS23	5	82273358	82278577	-	4204	protein_coding	- && P62268.3 RecName: Full=40S ribosomal protein S23 >P62266.3 RecName: Full=40S ribosomal protein S23 >P62267.3 RecName: Full=40S ribosomal protein S23 >P62298.1 RecName: Full=40S ribosomal protein S23 >Q3T199.1 RecName: Full=40S ribosomal protein S23	-	7953	8362	6660	7895	9626	9136	8695	8500	109.723	119.081	105.722	106.782	313.757	144.43	147.538	155.803
ENSG00000274712	91.0189	121.74	106.085	101.883	26.7214	70.7895	73.5445	53.8045	105.182	56.215	0.875572	0.00584463	0.394558	AC005332.5	17	68205489	68207493	+	2005	lincRNA	- && -	-	112	145	114	128	14	76	74	50	3.2399	4.32963	3.7944	3.63	0.956807	2.51921	2.63278	1.92166
ENSG00000105193	33613.6	35750.4	39448.8	25880	101429	42620.8	45320.3	53857.3	33673.2	60806.8	-0.852595	0.00585999	0.394558	RPS16	19	39433207	39435948	-	2603	protein_coding	- && P62249.2 RecName: Full=40S ribosomal protein S16 >P62250.2 RecName: Full=40S ribosomal protein S16 >P14131.4 RecName: Full=40S ribosomal protein S16 >Q29201.4 RecName: Full=40S ribosomal protein S16 >Q3T0X6.3 RecName: Full=40S ribosomal protein S16	-	41362	42581	42392	32514	53141	45758	45601	50049	921.627	979.351	1086.83	710.243	2797.48	1168.31	1249.68	1481.64
ENSG00000224578	470.535	544.051	599.289	471.211	717.661	681.814	797.063	686.546	521.272	720.771	-0.468092	0.00595076	0.399134	HNRNPA1P48	16	51553436	51647132	+	1924	protein_coding	- && Q28521.3 RecName: Full=Heterogeneous nuclear ribonucleoprotein A1; Short=hnRNP A1; AltName: Full=Helix-destabilizing protein; AltName: Full=Single-strand-binding protein; AltName: Full=hnRNP core protein A1; Contains: RecName: Full=Heterogeneous nuclear ribonucleoprotein A1, N-terminally processed	-	579	648	644	592	376	732	802	638	17.4542	20.1635	22.3375	17.4955	26.7789	25.2854	29.735	25.5527
ENSG00000271147	42.2588	36.1022	27.9172	60.4933	11.452	27.0118	19.8769	16.1414	41.6929	18.6205	1.13012	0.00609833	0.4027	ARMCX5-GPRASP2	X	102599512	102714671	+	2711	processed_transcript	- && -	-	52	43	30	76	6	29	20	15	1.1125	0.949589	0.73849	1.59402	0.303272	0.71094	0.526258	0.426366
ENSG00000133433	99.9583	66.3273	154.475	81.1884	234.767	157.413	152.058	186.164	100.487	182.601	-0.858193	0.00610618	0.4027	GSTT2B	22	23957414	23961186	-	1099	protein_coding	- && P0CG30.1 RecName: Full=Glutathione S-transferase theta-2B; AltName: Full=GST class-theta-2; AltName: Full=Glutathione S-transferase theta-2	-	123	79	166	102	123	169	153	173	6.49135	4.30354	10.0801	5.27731	15.3362	10.2201	9.93097	12.1302
ENSG00000142089	1.62534	0	4.65286	0	11.452	8.38296	9.93845	7.53263	1.56955	9.32652	-2.60784	0.00610917	0.4027	IFITM3	11	319669	327537	-	1348	protein_coding	- && Q01628.2 RecName: Full=Interferon-induced transmembrane protein 3; AltName: Full=Dispanin subfamily A member 2b; Short=DSPA2b; AltName: Full=Interferon-inducible protein 1-8U	-	2	0	5	0	6	9	10	7	0.0860533	0	0.247533	0	0.609919	0.443728	0.529186	0.400156
ENSG00000229117	17942.1	23332.1	26786.5	13567.2	89711.5	23797.4	28654.5	36947.6	20407	44777.7	-1.13368	0.00613426	0.4027	RPL41	12	56116586	56117943	+	1088	protein_coding	- && -	-	22078	27790	28785	17045	47002	25549	28832	34335	1176.95	1529.17	1765.59	890.797	5919.68	1560.66	1890.36	2431.81
ENSG00000108107	27608.8	29453.5	37083.3	21405.1	82512	37348	42488.8	42959.7	28887.7	51327.1	-0.829228	0.00614015	0.4027	RPL28	19	55385345	55403250	+	6933	protein_coding	- && P46779.3 RecName: Full=60S ribosomal protein L28	-	33973	35081	39850	26892	43230	40097	42752	39922	284.211	302.934	383.584	220.553	854.426	384.375	439.879	443.723
ENSG00000182899	8580.97	9843.3	9002.36	8565.38	40152.8	8604.65	11470	19202.8	8998	19857.6	-1.14191	0.00614194	0.4027	RPL35A	3	197949980	197956610	+	3109	protein_coding	- && P18077.2 RecName: Full=60S ribosomal protein L35a; AltName: Full=Cell growth-inhibiting gene 33 protein >P61272.1 RecName: Full=60S ribosomal protein L35a >Q5R8K6.1 RecName: Full=60S ribosomal protein L35a	-	10559	11724	9674	10761	21037	9238	11541	17845	196.983	225.763	207.653	196.808	927.201	197.479	264.802	442.3
ENSG00000164967	190.977	216.613	302.436	109.047	584.054	266.392	332.938	421.827	204.768	401.303	-0.968352	0.00616988	0.402924	RPP25L	9	34610486	34612104	-	1092	protein_coding	- && Q8N5L8.1 RecName: Full=Ribonuclease P protein subunit p25-like protein; Short=RNase P protein subunit-like p25; AltName: Full=Rpp25-like protein	-	235	258	325	137	306	286	335	392	12.4817	14.1447	19.8616	7.13359	38.3981	17.4064	21.8837	27.662
ENSG00000284630	1.62534	1.67917	2.79172	2.38789	17.1781	3.72576	9.93845	8.60872	2.12103	9.86275	-2.17041	0.00619139	0.402924	AP000553.5	22	21657811	21661021	+	471	transcribed_unitary_pseudogene	- && -	-	2	2	3	3	9	4	10	8	0.246284	0.254218	0.425063	0.362169	2.61838	0.564421	1.51453	1.30885
ENSG00000178449	206.418	237.603	337.798	169.54	1351.34	220.751	323	531.589	237.84	606.67	-1.34833	0.00622659	0.403713	COX14	12	50111979	50120457	+	1073	protein_coding	- && Q96I36.1 RecName: Full=Cytochrome c oxidase assembly protein COX14	-	254	283	363	213	708	237	325	494	13.7297	15.7901	22.5767	11.2873	90.4158	14.6796	21.6064	35.4771
ENSG00000226650	0	0.839585	0	1.59193	11.452	3.72576	2.98153	7.53263	0.607879	6.42299	-3.31424	0.00627688	0.403915	KIF4B	5	155013755	155018132	+	4378	protein_coding	- && Q2VIQ3.2 RecName: Full=Chromosome-associated kinesin KIF4B; AltName: Full=Chromokinesin-B	-	0	1	0	2	6	4	3	7	0	0.0136748	0	0.0259755	0.187796	0.0607224	0.0488814	0.123209
ENSG00000223821	1.62534	0.839585	3.72229	4.77579	40.0821	7.45152	6.95691	5.38045	2.74075	14.9678	-2.39171	0.0062986	0.403915	AL603910.1	6	73492025	73492742	-	370	antisense	- && Q4R4P6.1 RecName: Full=Protein MTO1 homolog, mitochondrial; Flags: Precursor	-	2	1	4	6	21	8	7	5	0.313513	0.161806	0.721458	0.922062	7.77729	1.43699	1.34957	1.04133
ENSG00000128965	62.5755	62.9689	81.8904	46.166	131.698	85.6925	87.4583	147.424	63.4002	113.068	-0.830251	0.00629891	0.403915	CHAC1	15	40952962	40956519	+	2058	protein_coding	- && Q9BUX1.2 RecName: Full=Glutathione-specific gamma-glutamylcyclotransferase 1; Short=Gamma-GCG 1; AltName: Full=Blocks Notch protein; Short=Botch; AltName: Full=Cation transport regulator-like protein 1	-	77	75	88	58	69	92	88	137	2.17007	2.18179	2.85358	1.60248	4.59425	2.97103	3.05025	5.12975
ENSG00000167969	1246.63	1250.98	2044.47	792.781	4870.94	1630.02	2097.01	2484.69	1333.72	2770.67	-1.05426	0.00635453	0.404392	ECI1	16	2239395	2252300	-	3234	protein_coding	- && P42126.1 RecName: Full=Enoyl-CoA delta isomerase 1, mitochondrial; AltName: Full=3,2-trans-enoyl-CoA isomerase; AltName: Full=Delta(3),Delta(2)-enoyl-CoA isomerase; Short=D3,D2-enoyl-CoA isomerase; AltName: Full=Dodecenoyl-CoA isomerase; Flags: Precursor	-	1534	1490	2197	996	2552	1750	2110	2309	27.5114	27.5831	45.336	17.5118	108.131	35.9635	46.5415	55.018
ENSG00000140368	16.2534	12.5938	13.9586	11.1435	55.3515	18.6288	20.8707	37.6632	13.4873	33.1286	-1.26123	0.00637448	0.404392	PSTPIP1	15	76993359	77037332	+	4468	protein_coding	- && O43586.1 RecName: Full=Proline-serine-threonine phosphatase-interacting protein 1; Short=PEST phosphatase-interacting protein 1; AltName: Full=CD2-binding protein 1; AltName: Full=H-PIP	-	20	15	15	14	29	20	21	35	0.259624	0.20099	0.224043	0.178166	0.889397	0.297496	0.335277	0.603637
ENSG00000106211	3800.04	3990.55	6836.92	2754.04	10808.8	6021.76	7049.34	7576.75	4345.39	7864.17	-0.855701	0.00637565	0.404392	HSPB1	7	76302544	76304295	+	1634	protein_coding	- && P04792.2 RecName: Full=Heat shock protein beta-1; Short=HspB1; AltName: Full=28 kDa heat shock protein; AltName: Full=Estrogen-regulated 24 kDa protein; AltName: Full=Heat shock 27 kDa protein; Short=HSP 27; AltName: Full=Stress-responsive protein 27; Short=SRP27	-	4676	4753	7347	3460	5663	6465	7093	7041	165.978	174.146	300.062	120.402	474.903	262.955	309.653	332.05
ENSG00000179950	219.421	424.83	276.38	146.458	318.749	378.165	939.183	689.774	266.772	581.468	-1.12574	0.00639883	0.404397	PUF60	8	143816344	143829859	-	5424	protein_coding	- && Q9UHX1.1 RecName: Full=Poly(U)-binding-splicing factor PUF60; AltName: Full=60 kDa poly(U)-binding-splicing factor; AltName: Full=FUSE-binding protein-interacting repressor; Short=FBP-interacting repressor; AltName: Full=Ro-binding protein 1; Short=RoBP1; AltName: Full=Siah-binding protein 1; Short=Siah-BP1	-	270	506	297	184	167	406	945	641	2.88717	5.58506	3.65418	1.9289	4.21898	4.97474	12.4283	9.10666
ENSG00000108733	96.7076	99.0711	74.4458	89.1481	51.5342	63.3379	53.6676	57.0328	89.8431	56.3931	0.665464	0.00645452	0.406449	PEX12	17	35574795	35578863	-	2861	protein_coding	- && O00623.1 RecName: Full=Peroxisome assembly protein 12; AltName: Full=Peroxin-12; AltName: Full=Peroxisome assembly factor 3; Short=PAF-3	-	119	118	80	112	27	68	54	53	2.41244	2.46923	1.86606	2.22593	1.29317	1.57963	1.3464	1.42751
novel.322	36.5701	36.1022	26.056	32.6346	204.228	45.6406	47.7045	50.5763	32.8407	87.0374	-1.3843	0.00651247	0.40694	-	CHR_HG2114_PATCH	47577418	47584565	+	2553	-	- && sp|O75489|NDUS3_HUMAN NADH dehydrogenase [ubiquinone] iron-sulfur protein 3, mitochondrial OS=Homo sapiens OX=9606 GN=NDUFS3 PE=1 SV=1 && PF00329:Respiratory-chain NADH dehydrogenase, 30 Kd subunit|PF00651:BTB/POZ domain	BTB	45	43	28	41	107	49	48	47	1.02233	1.00836	0.731914	0.913153	5.74306	1.27559	1.34118	1.41863
novel.556	0	3.35834	4.65286	0	7.6347	27.0118	8.9446	6.45654	2.0028	12.5119	-2.69148	0.00656422	0.40694	-	CHR_HSCHR17_7_CTG4	35765839	35796444	-	3291	-	- && sp|Q9H239|MMP28_HUMAN Matrix metalloproteinase-28 OS=Homo sapiens OX=9606 GN=MMP28 PE=1 SV=2 && PF00413:Matrixin	-	0	4	5	0	4	29	9	6	0	0.0727661	0.10139	0	0.166549	0.585645	0.19508	0.14049
novel.707	0.812669	4.19793	0	0.795965	0	8.38296	20.8707	17.2174	1.45164	11.6178	-3.01717	0.00656612	0.40694	-	CHR_HSCHR6_MHC_QBL_CTG1	30897771	30898747	+	347	-	- && sp|Q92759|TF2H4_HUMAN General transcription factor IIH subunit 4 OS=Homo sapiens OX=9606 GN=GTF2H4 PE=1 SV=1 && -	-	1	5	0	1	0	9	21	16	0.167147	0.862655	0	0.163863	0	1.72376	4.31706	3.55313
ENSG00000163923	243.801	252.715	277.311	273.812	1337.98	293.404	330.95	455.186	261.91	604.38	-1.20286	0.00659325	0.40694	RPL39L	3	187120948	187180908	-	1060	protein_coding	- && Q1W209.2 RecName: Full=Embryonic stem cell-related gene protein; Short=hES cell-related gene protein	-	300	301	298	344	701	315	333	423	16.4151	17.0003	18.7613	18.4528	90.6197	19.7501	22.4097	30.7507
ENSG00000168393	891.498	857.217	1311.18	739.451	2994.71	1105.62	1389.39	1666.86	949.836	1789.15	-0.912503	0.006598	0.40694	DTYMK	2	241675742	241686991	-	2451	protein_coding	- && P23919.4 RecName: Full=Thymidylate kinase; AltName: Full=dTMP kinase	-	1097	1021	1409	929	1569	1187	1398	1549	25.9592	24.939	38.3637	21.5518	87.7183	32.1864	40.6876	48.7
ENSG00000172500	1911.4	1946.16	2468.81	1449.45	5731.75	2682.55	2660.52	2838.73	1943.95	3478.39	-0.838828	0.0066274	0.40694	FIBP	11	65883741	65888539	-	3353	protein_coding	- && O46431.2 RecName: Full=Acidic fibroblast growth factor intracellular-binding protein; Short=aFGF intracellular-binding protein; AltName: Full=FGF-1 intracellular-binding protein	-	2352	2318	2653	1821	3003	2880	2677	2638	40.6847	41.3882	52.8028	30.8807	122.725	57.0852	56.9525	60.6264
ENSG00000157326	1.62534	0	6.51401	0.795965	36.2648	3.72576	4.96922	16.1414	2.23383	15.2753	-2.76655	0.00663589	0.40694	DHRS4	14	23953586	23969279	+	2305	protein_coding	- && Q9BTZ2.3 RecName: Full=Dehydrogenase/reductase SDR family member 4; AltName: Full=NADPH-dependent carbonyl reductase/NADP-retinol dehydrogenase; Short=CR; Short=PHCR; AltName: Full=NADPH-dependent retinol dehydrogenase/reductase; Short=NRDR; Short=humNRDR; AltName: Full=Peroxisomal short-chain alcohol dehydrogenase; Short=PSCD; AltName: Full=SCAD-SRL; AltName: Full=Short chain dehydrogenase/…	-	2	0	7	1	19	4	5	15	0.0503253	0	0.202666	0.0246683	1.12952	0.115333	0.154738	0.501465
ENSG00000169627	74.7655	22.6688	29.7783	19.8991	87.799	117.361	55.6553	87.1633	36.7779	86.9948	-1.2412	0.00664828	0.40694	BOLA2B	16	30192934	30194306	-	1365	protein_coding	- && Q9H3K6.1 RecName: Full=BolA-like protein 2	-	92	27	32	25	46	126	56	81	3.90915	1.18421	1.56448	1.0414	4.61781	6.13483	2.92653	4.5727
ENSG00000105372	33387.7	33905.8	45472.4	24651.8	145693	41689.4	46819	57133.9	34354.4	72833.8	-1.08409	0.00669274	0.408234	RPS19	19	41859918	41872926	+	3799	protein_coding	- && P39019.2 RecName: Full=40S ribosomal protein S19 >Q5R8M9.3 RecName: Full=40S ribosomal protein S19 >Q32PD5.3 RecName: Full=40S ribosomal protein S19	-	41084	40384	48865	30971	76332	44758	47109	53094	627.236	636.41	858.384	463.55	2753.26	783.007	884.571	1076.95
ENSG00000204188	0	0	0.930573	0	22.9041	0.93144	0	4.30436	0.232643	7.03497	-4.72765	0.00673809	0.408264	GGNBP1	6	33540046	33589026	+	1737	transcribed_unitary_pseudogene	- && Q16611.1 RecName: Full=Bcl-2 homologous antagonist/killer; AltName: Full=Apoptosis regulator BAK; AltName: Full=Bcl-2-like protein 7; Short=Bcl2-L-7	-	0	0	1	0	12	1	0	4	0	0	0.0384196	0	0.946656	0.0382617	0	0.177452
ENSG00000260412	95.8949	126.777	58.6261	127.354	28.6301	75.4467	49.6922	47.348	102.163	50.2792	1.00366	0.00673989	0.408264	AL353746.1	9	27937617	27944497	-	6881	sense_overlapping	- && Q6UX73.2 RecName: Full=UPF0764 protein C16orf89; Flags: Precursor	-	118	151	63	160	15	81	50	44	0.994622	1.31378	0.611001	1.32214	0.29871	0.782344	0.518342	0.492745
ENSG00000187951	17.066	19.3105	15.8197	17.5112	0	11.1773	1.98769	5.38045	17.4269	4.63636	1.79605	0.00677953	0.408547	ARHGAP11B	15	30658717	30772993	+	5637	processed_transcript	- && Q96MW7.1 RecName: Full=Tigger transposable element-derived protein 1	-	21	23	17	22	0	12	2	5	0.216072	0.244274	0.201258	0.221914	0	0.141481	0.0253093	0.0683507
ENSG00000228300	305.563	324.92	580.678	225.258	900.894	462.926	585.375	744.655	359.105	673.462	-0.90623	0.00682645	0.408547	C19orf24	19	1275438	1279249	+	2193	protein_coding	- && Q9BVV8.2 RecName: Full=Uncharacterized membrane protein C19orf24; Flags: Precursor	-	376	387	624	283	472	497	589	692	9.94436	10.565	18.9889	7.33767	29.4927	15.062	19.1591	24.3158
ENSG00000184076	462.408	475.205	829.14	436.985	1862.87	661.323	846.756	956.644	550.935	1081.9	-0.972109	0.00683609	0.408547	UQCR10	22	29767369	29770413	+	975	protein_coding	- && Q9UDW1.3 RecName: Full=Cytochrome b-c1 complex subunit 9; AltName: Full=Complex III subunit 9; AltName: Full=Complex III subunit X; AltName: Full=Cytochrome c1 non-heme 7 kDa protein; AltName: Full=Ubiquinol-cytochrome c reductase complex 7.2 kDa protein	-	569	566	891	549	976	710	852	889	33.8482	34.7543	60.9854	32.0168	137.169	48.397	62.3351	70.2616
ENSG00000177112	0.812669	4.19793	2.79172	0	32.4475	2.79432	4.96922	12.9131	1.95058	13.281	-2.73736	0.00683796	0.408547	MRVI1-AS1	11	10541272	10599932	+	1403	antisense	- && -	-	1	5	3	0	17	3	5	12	0.0413399	0.213358	0.142698	0	1.66036	0.142111	0.25422	0.659089
ENSG00000100162	121.9	104.109	192.629	70.0449	437.086	164.865	204.732	216.294	122.171	255.744	-1.06093	0.00688033	0.408547	CENPM	22	41938721	41947164	-	1778	protein_coding	- && Q9NSP4.1 RecName: Full=Centromere protein M; Short=CENP-M; AltName: Full=Interphase centromere complex protein 39; AltName: Full=Proliferation-associated nuclear element protein 1	-	150	124	207	88	229	177	206	201	4.89313	4.17529	7.76947	2.81424	17.6488	6.61616	8.26482	8.71134
ENSG00000125534	3496.1	4121.53	6556.82	2389.49	7980.17	5779.59	7612.85	8106.19	4140.98	7369.7	-0.831653	0.00689691	0.408547	PPDPF	20	63520724	63522206	+	1094	protein_coding	- && Q9H3Y8.1 RecName: Full=Pancreatic progenitor cell differentiation and proliferation factor; AltName: Full=Exocrine differentiation and proliferation factor	-	4302	4909	7046	3002	4181	6205	7660	7533	228.077	268.641	429.812	156.028	523.689	376.954	499.47	530.605
ENSG00000130520	3295.37	3419.63	5006.48	2758.81	14381.9	4223.15	5156.07	6118.65	3620.07	7469.93	-1.04482	0.00691814	0.408547	LSM4	19	18306230	18323274	-	3029	protein_coding	- && Q9Y4Z0.1 RecName: Full=U6 snRNA-associated Sm-like protein LSm4; AltName: Full=Glycine-rich protein; Short=GRP >Q3ZBK6.1 RecName: Full=U6 snRNA-associated Sm-like protein LSm4	-	4055	4073	5380	3466	7535	4534	5188	5686	77.646	80.503	118.532	65.0639	340.875	99.4825	122.18	144.653
ENSG00000139725	14.628	12.5938	20.4726	8.75561	40.0821	35.3947	27.8277	21.5218	14.1125	31.2066	-1.13806	0.00695969	0.408547	RHOF	12	121777754	121803403	-	6181	protein_coding	- && Q3SZA1.1 RecName: Full=Rho-related GTP-binding protein RhoF; Flags: Precursor	-	18	15	22	11	21	38	28	20	0.168905	0.145288	0.237529	0.101192	0.465555	0.408591	0.323145	0.24934
ENSG00000271092	10.5647	5.03751	6.51401	7.95965	0	0	0	3.22827	7.51897	0.807068	3.14373	0.00697	0.408547	TMEM56-RWDD3	1	95117923	95247225	+	1961	protein_coding	- && Q9Y3V2.4 RecName: Full=RWD domain-containing protein 3; AltName: Full=RWD domain-containing sumoylation enhancer; Short=RSUME	-	13	6	7	10	0	0	0	3	0.384497	0.183177	0.238217	0.289957	0	0	0	0.117887
ENSG00000183011	899.624	881.565	1662.93	558.767	2975.62	1197.83	1615	2331.89	1000.72	2030.09	-1.02011	0.00701891	0.408547	NAA38	17	7856685	7885238	-	1943	protein_coding	- && Q9BRA0.1 RecName: Full=N-alpha-acetyltransferase 38, NatC auxiliary subunit; AltName: Full=LSM domain-containing protein 1; AltName: Full=Phosphonoformate immuno-associated protein 2	-	1107	1050	1787	702	1559	1286	1625	2167	33.0447	32.3529	61.3769	20.5435	109.947	43.9878	59.6593	85.9423
ENSG00000130957	0	0.839585	0	0	15.2694	0.93144	0.993845	4.30436	0.209896	5.37476	-4.31921	0.00704827	0.408547	FBP2	9	94558720	94593793	-	1305	protein_coding	- && O00757.2 RecName: Full=Fructose-1,6-bisphosphatase isozyme 2; Short=FBPase 2; AltName: Full=D-fructose-1,6-bisphosphate 1-phosphohydrolase 2; AltName: Full=Muscle FBPase	-	0	1	0	0	8	1	1	4	0	0.0458761	0	0	0.840021	0.0509277	0.0546622	0.236195
ENSG00000271947	1.62534	1.67917	7.44458	5.57175	0	0	0	0	4.08021	0	4.23512	0.00706578	1	AC017076.1	2	6905724	6906301	-	578	lincRNA	- && -	-	2	2	8	7	0	0	0	0	0.200692	0.207157	0.923666	0.688622	0	0	0	0
ENSG00000274964	11.3774	15.1125	11.1669	18.3072	0	7.45152	2.98153	4.30436	13.991	3.68435	1.80035	0.00707747	0.408547	AC026356.1	12	32339368	32340724	+	1357	sense_intronic	- && -	-	14	18	12	23	0	8	3	4	0.598378	0.794126	0.590139	0.963737	0	0.391809	0.157703	0.227144
ENSG00000169230	2394.93	2263.52	3371.47	1751.12	4351.78	3150.13	3681.2	4226.88	2445.26	3852.5	-0.655702	0.00709894	0.408547	PRELID1	5	177303774	177306959	+	1875	protein_coding	- && Q8R107.1 RecName: Full=PRELI domain-containing protein 1, mitochondrial; AltName: Full=Px19-like protein; Flags: Precursor	-	2947	2696	3623	2200	2280	3382	3704	3928	91.1605	86.0826	128.95	66.7163	166.627	119.877	140.918	161.432
ENSG00000226544	0	0	0.930573	0	15.2694	0.93144	3.97538	1.07609	0.232643	5.31307	-4.30231	0.00713186	0.408547	RPL7P22	5	72725419	72726151	+	733	processed_pseudogene	- && Q5RAH8.1 RecName: Full=60S ribosomal protein L7-like 1	-	0	0	1	0	8	1	4	1	0	0	0.0910435	0	1.49554	0.0906693	0.389273	0.105128
ENSG00000053371	691.581	720.364	1122.27	550.808	2196.88	986.395	1169.76	1259.03	771.256	1403.01	-0.862144	0.00716302	0.408547	AKR7A2	1	19303965	19312146	-	1781	protein_coding	- && O43488.3 RecName: Full=Aflatoxin B1 aldehyde reductase member 2; AltName: Full=AFB1 aldehyde reductase 1; Short=AFB1-AR 1; AltName: Full=Aldoketoreductase 7; AltName: Full=Succinic semialdehyde reductase; Short=SSA reductase	-	851	858	1206	692	1151	1059	1177	1170	27.7136	28.8417	45.1894	22.0929	88.5568	39.5181	47.1423	50.6224
ENSG00000182511	4.87601	10.075	16.7503	4.77579	68.7123	13.0402	21.8646	19.3696	9.11928	30.7467	-1.72781	0.00716883	0.408547	FES	15	90883695	90895776	+	4237	protein_coding	- && P07332.3 RecName: Full=Tyrosine-protein kinase Fes/Fps; AltName: Full=Feline sarcoma/Fujinami avian sarcoma oncogene homolog; AltName: Full=Proto-oncogene c-Fes; AltName: Full=Proto-oncogene c-Fps; AltName: Full=p93c-fes	-	6	12	18	6	36	14	22	18	0.0821335	0.169559	0.283509	0.0805199	1.16427	0.219601	0.370392	0.327367
ENSG00000174059	0	0	0.930573	0	30.5388	0.93144	0	1.07609	0.232643	8.13658	-4.94297	0.00719831	0.408547	CD34	1	207880972	207911402	-	9219	protein_coding	- && P28906.2 RecName: Full=Hematopoietic progenitor cell antigen CD34; AltName: CD_antigen=CD34; Flags: Precursor	-	0	0	1	0	16	1	0	1	0	0	0.00723884	0	0.237819	0.00720909	0	0.00835866
ENSG00000154518	2007.29	2035.16	2201.74	1452.64	8661.56	2101.33	2662.51	3208.9	1924.2	4158.58	-1.11132	0.00719897	0.408547	ATP5MC3	2	175176258	175184607	-	6780	protein_coding	- && P48201.1 RecName: Full=ATP synthase F(0) complex subunit C3, mitochondrial; AltName: Full=ATP synthase lipid-binding protein; AltName: Full=ATP synthase proteolipid P3; AltName: Full=ATP synthase proton-transporting mitochondrial F(0) complex subunit C3; AltName: Full=ATPase protein 9; AltName: Full=ATPase subunit c; Flags: Precursor >Q71S46.1 RecName: Full=ATP synthase F(0) complex subunit …	-	2470	2424	2366	1825	4538	2256	2679	2982	21.1298	21.4042	23.2883	15.3054	91.7161	22.1143	28.1865	33.8921
ENSG00000161981	428.276	404.68	597.428	349.429	1519.3	521.607	610.221	795.231	444.953	861.591	-0.951136	0.00721137	0.408547	SNRNP25	16	53010	57669	+	3060	protein_coding	- && Q9BV90.1 RecName: Full=U11/U12 small nuclear ribonucleoprotein 25 kDa protein; Short=U11/U12 snRNP 25 kDa protein; Short=U11/U12-25K; AltName: Full=Minus-99 protein	-	527	482	642	439	796	560	614	739	9.98888	9.43023	14.0012	8.15743	35.6453	12.1627	14.3135	18.6099
ENSG00000005812	136.528	130.975	87.4739	174.316	66.8036	88.4868	90.4399	52.7284	132.323	74.6147	0.821523	0.00723443	0.408547	FBXL3	13	76992598	77027195	-	7082	protein_coding	- && Q9UKT7.1 RecName: Full=F-box/LRR-repeat protein 3; AltName: Full=F-box and leucine-rich repeat protein 3A; AltName: Full=F-box/LRR-repeat protein 3A	-	168	156	94	219	35	95	91	49	1.37588	1.31876	0.885778	1.75832	0.677209	0.891522	0.916608	0.533164
ENSG00000259623	151.156	130.136	107.946	135.314	53.4429	83.8296	94.4152	90.3916	131.138	80.5198	0.686608	0.00723465	0.408547	AC125257.1	17	41848518	41851447	-	2930	sense_overlapping	- && Q99959.2 RecName: Full=Plakophilin-2	-	186	155	116	170	28	90	95	84	3.68191	3.16709	2.64206	3.29907	1.30949	2.04145	2.31288	2.20919
ENSG00000264920	50.3855	63.8085	78.1681	38.2063	292.027	56.8179	87.4583	126.979	57.6421	140.82	-1.2781	0.00739429	0.416114	AC018521.5	17	47891255	47895812	-	4286	processed_transcript	- && -	-	62	76	84	48	153	61	88	118	0.83901	1.06159	1.30792	0.636795	4.89159	0.945893	1.46463	2.12154
ENSG00000253973	0.812669	2.51876	1.86115	1.59193	22.9041	3.72576	0.993845	17.2174	1.69613	11.2103	-2.68596	0.0074412	0.416114	AC079296.1	11	9004162	9065154	+	1486	antisense	- && -	-	1	3	2	2	12	4	1	16	0.0390309	0.120865	0.0898182	0.0765282	1.10656	0.178898	0.0480042	0.829701
ENSG00000277702	4.87601	0	4.65286	3.18386	45.8082	7.45152	5.96307	9.68481	3.17818	17.2269	-2.39416	0.00744779	0.416114	AC239859.6	1	143419625	143420207	-	213	unprocessed_pseudogene	- && P33241.1 RecName: Full=Lymphocyte-specific protein 1; AltName: Full=47 kDa actin-binding protein; AltName: Full=52 kDa phosphoprotein; Short=pp52; AltName: Full=Lymphocyte-specific antigen WP34	-	6	0	5	4	24	8	6	9	1.6338	0	1.56655	1.0678	15.4398	2.49617	2.00941	3.25599
ENSG00000063241	749.281	832.869	1164.15	545.236	2170.16	1067.43	1259.2	1332.2	822.883	1457.25	-0.82351	0.00746371	0.416114	ISOC2	19	55452985	55462343	-	4408	protein_coding	- && Q96AB3.1 RecName: Full=Isochorismatase domain-containing protein 2	-	922	992	1251	685	1137	1146	1267	1238	12.1316	13.4731	18.9395	8.83608	35.3451	17.2786	20.5037	21.6421
ENSG00000234699	0.812669	1.67917	1.86115	3.97982	24.8128	3.72576	5.96307	9.68481	2.0832	11.0466	-2.33525	0.00749346	0.416446	AL139339.1	10	103452846	103462695	+	657	antisense	- && -	-	1	2	2	5	13	4	6	9	0.08828	0.182247	0.20315	0.432728	2.71137	0.404631	0.651454	1.0556
novel.666	1.62534	0.839585	0	5.57175	0	157.413	0.993845	131.283	2.00917	72.4226	-5.16546	0.00753632	0.417134	-	CHR_HSCHR6_MHC_COX_CTG1	28905240	28921061	-	644	-	- && sp|P14373|TRI27_HUMAN Zinc finger protein RFP OS=Homo sapiens OX=9606 GN=TRIM27 PE=1 SV=1 && -	-	2	1	0	7	0	169	1	122	0.180124	0.0929632	0	0.618049	0	17.4408	0.110767	14.598
ENSG00000229638	646.884	668.31	618.831	693.285	3315.37	831.776	765.26	1009.37	656.828	1480.44	-1.17092	0.00755349	0.417134	RPL4P4	3	185417495	185418778	-	1284	processed_pseudogene	- && Q58DW0.3 RecName: Full=60S ribosomal protein L4	-	796	796	665	871	1737	893	770	938	35.9564	37.1146	34.5629	38.5712	185.373	46.2222	42.7783	56.2935
ENSG00000256073	157.658	120.061	160.059	100.292	898.985	129.47	173.923	241.044	134.517	360.856	-1.41876	0.00758908	0.417781	URB1-AS1	21	32393130	32393960	+	831	lincRNA	- && Q96HZ7.1 RecName: Full=Putative uncharacterized protein URB1-AS1; AltName: Full=URB1 antisense RNA 1; AltName: Full=URB1 antisense gene protein 1	-	194	143	172	126	471	139	175	224	13.5403	10.3022	13.8128	8.62144	77.6659	11.1168	15.0222	20.7715
ENSG00000231313	53.6361	40.3001	27.9172	39.0023	269.123	77.3096	50.6861	46.2719	40.2139	110.848	-1.44675	0.00764826	0.419719	CLIC1P1	12	120914400	120915123	+	724	processed_pseudogene	- && O00299.4 RecName: Full=Chloride intracellular channel protein 1; AltName: Full=Chloride channel ABP; AltName: Full=Nuclear chloride ion channel 27; Short=NCC27; AltName: Full=Regulatory nuclear chloride ion channel protein; Short=hRNCC	-	66	48	30	49	141	83	51	43	5.28729	3.96917	2.76526	3.84829	26.6865	7.6191	5.02492	4.57668
ENSG00000108826	546.113	617.935	713.749	439.373	3458.52	570.973	749.359	1008.3	579.293	1446.79	-1.31921	0.00768356	0.420339	MRPL27	17	50367857	50373214	-	3027	protein_coding	- && Q9P0M9.1 RecName: Full=39S ribosomal protein L27, mitochondrial; Short=L27mt; Short=MRP-L27	-	672	736	767	552	1812	613	754	937	12.8761	14.5567	16.9097	10.369	82.0269	13.459	17.7687	23.8533
ENSG00000114942	704.584	480.243	463.425	439.373	3765.81	412.628	613.202	1070.71	521.906	1465.59	-1.48839	0.00776027	0.423213	EEF1B2	2	206159585	206162928	+	1915	protein_coding	- && P24534.3 RecName: Full=Elongation factor 1-beta; Short=EF-1-beta	-	867	572	498	552	1973	443	617	995	26.259	17.8823	17.3546	16.3901	141.179	15.3744	22.9834	40.0382
ENSG00000228474	1284.02	1472.63	2014.69	841.335	3038.61	1624.43	2292.8	3072.24	1403.17	2507.02	-0.837091	0.00779744	0.423919	OST4	2	27070472	27071773	-	719	protein_coding	- && Q99LX8.1 RecName: Full=Dolichyl-diphosphooligosaccharide--protein glycosyltransferase subunit 4 >B0BLS0.1 RecName: Full=Dolichyl-diphosphooligosaccharide--protein glycosyltransferase subunit 4 >P0C6T2.1 RecName: Full=Dolichyl-diphosphooligosaccharide--protein glycosyltransferase subunit 4	-	1580	1754	2165	1057	1592	1744	2307	2855	127.455	146.049	200.947	83.5904	303.406	161.206	228.885	305.983
ENSG00000198356	1819.57	1896.62	2539.53	1496.41	8489.78	2086.43	2703.26	3305.75	1938.03	4146.3	-1.09676	0.00784362	0.424806	ASNA1	19	12737139	12748323	+	1652	protein_coding	- && O43681.2 RecName: Full=ATPase ASNA1; AltName: Full=Arsenical pump-driving ATPase; AltName: Full=Arsenite-stimulated ATPase; AltName: Full=Transmembrane domain recognition complex 40 kDa ATPase subunit; AltName: Full=hARSA-I; AltName: Full=hASNA-I >A5PJI5.1 RecName: Full=ATPase ASNA1; AltName: Full=Arsenical pump-driving ATPase; AltName: Full=Arsenite-stimulated ATPase	-	2239	2259	2729	1880	4448	2240	2720	3072	78.6089	81.8659	110.242	64.708	368.948	90.1161	117.451	143.295
ENSG00000167157	351.886	408.039	621.623	261.872	906.62	502.046	690.722	807.068	410.855	726.614	-0.821818	0.00786229	0.424806	PRRX2	9	129665641	129722674	+	1311	protein_coding	- && Q99811.2 RecName: Full=Paired mesoderm homeobox protein 2; AltName: Full=Paired-related homeobox protein 2; Short=PRX-2	-	433	486	668	329	475	539	695	750	19.1564	22.1937	34.0037	14.2693	49.648	27.3244	37.8164	44.0838
ENSG00000123144	3804.91	4176.1	5590.88	2936.31	18273.6	4421.55	5727.53	7364.76	4127.05	8946.87	-1.11607	0.00793177	0.427242	TRIR	19	12730640	12734775	-	1402	protein_coding	- && Q9BQ61.1 RecName: Full=Uncharacterized protein C19orf43	-	4682	4974	6008	3689	9574	4747	5763	6844	193.692	212.4	285.98	149.614	935.742	225.028	293.223	376.169
ENSG00000113522	17.8787	29.3855	27.9172	11.9395	0	11.1773	6.95691	8.60872	21.7802	6.68573	1.60599	0.00796301	0.42742	RAD50	5	132556019	132646344	+	9771	protein_coding	- && Q92878.1 RecName: Full=DNA repair protein RAD50; Short=hRAD50	-	22	35	30	15	0	12	7	8	0.13059	0.21445	0.204897	0.0872896	0	0.0816219	0.0511042	0.0630916
ENSG00000181991	350.26	355.145	398.285	312.018	1042.14	393.068	496.922	576.784	353.927	627.228	-0.82185	0.00798963	0.42742	MRPS11	15	88467453	88480773	+	5625	protein_coding	- && P82912.2 RecName: Full=28S ribosomal protein S11, mitochondrial; Short=MRP-S11; Short=S11mt; AltName: Full=Cervical cancer proto-oncogene 2 protein; Short=HCC-2; Flags: Precursor	-	431	423	428	392	546	422	500	536	4.44408	4.50209	5.07778	3.96254	13.3009	4.98602	6.34082	7.34282
ENSG00000108848	586.747	558.324	494.134	1029.18	360.739	509.498	368.716	329.284	667.097	392.059	0.765942	0.00800832	0.42742	LUC7L3	17	50719544	50756213	+	8151	protein_coding	- && Q3SX41.1 RecName: Full=Luc7-like protein 3; AltName: Full=Cisplatin resistance-associated-overexpressed protein	-	722	665	531	1293	189	547	371	306	5.13752	4.88436	4.34747	9.01983	3.17732	4.46006	3.24684	2.89289
ENSG00000197982	693.206	784.173	1504.74	635.976	3469.97	1060.91	1413.25	1689.46	904.523	1908.4	-1.07642	0.00805123	0.428227	C1orf122	1	37806979	37809454	+	2231	protein_coding	- && Q86U90.1 RecName: Full=YrdC domain-containing protein, mitochondrial; AltName: Full=Dopamine receptor-interacting protein 3; AltName: Full=Ischemia/reperfusion-inducible protein homolog; Short=hIRIP; Flags: Precursor	-	853	934	1617	799	1818	1139	1422	1570	22.1757	25.0636	48.3686	20.3637	111.662	33.9304	45.4672	54.2276
ENSG00000126768	1145.05	1261.06	1807.17	860.438	3135.95	1464.22	2016.51	2275.93	1268.43	2223.15	-0.809019	0.00807237	0.428227	TIMM17B	X	48893447	48898143	-	2562	protein_coding	- && O60830.1 RecName: Full=Mitochondrial import inner membrane translocase subunit Tim17-B	-	1409	1502	1942	1081	1643	1572	2029	2115	31.8977	35.0984	50.5852	23.9915	87.8758	40.7791	56.4938	63.6139
ENSG00000272644	23.5674	26.0271	12.0974	22.287	0	13.0402	6.95691	5.38045	20.9948	6.34438	1.62507	0.00811133	0.428994	AC097468.3	2	219069354	219069809	-	456	lincRNA	- && -	-	29	31	13	28	0	14	7	5	3.68859	4.06999	1.90253	3.49143	0	2.04046	1.09504	0.84494
ENSG00000188573	1417.29	1448.28	2324.57	1014.86	3120.68	1915.04	2680.4	2781.69	1551.25	2624.45	-0.758432	0.00834518	0.438723	FBLL1	5	168529116	168530634	+	1519	protein_coding	- && A6NHQ2.2 RecName: Full=rRNA/tRNA 2'-O-methyltransferase fibrillarin-like protein 1; AltName: Full=Protein-glutamine methyltransferase	-	1744	1725	2498	1275	1635	2056	2697	2585	66.5911	67.9874	109.746	47.7269	147.493	89.9559	126.655	131.136
ENSG00000115129	95.0822	91.5148	108.877	57.3095	261.488	104.321	125.224	178.631	88.1959	167.416	-0.915767	0.00834542	0.438723	TP53I3	2	24077433	24085861	-	2312	protein_coding	- && Q53FA7.2 RecName: Full=Quinone oxidoreductase PIG3; AltName: Full=Tumor protein p53-inducible protein 3; AltName: Full=p53-induced gene 3 protein	-	117	109	117	72	137	112	126	166	2.93512	2.82251	3.37716	1.77074	8.11976	3.21955	3.88759	5.53275
ENSG00000236058	0	0	3.72229	1.59193	32.4475	5.58864	2.98153	4.30436	1.32856	11.3305	-3.07112	0.00839649	0.438908	RPL17P36	10	118872054	118872602	-	549	processed_pseudogene	- && P18621.3 RecName: Full=60S ribosomal protein L17; AltName: Full=60S ribosomal protein L23; AltName: Full=PD-1 >Q5XTY7.3 RecName: Full=60S ribosomal protein L17	-	0	0	4	2	17	6	3	4	0	0	0.486229	0.207142	4.24314	0.726346	0.389805	0.561446
ENSG00000172809	10734.5	11478	13961.4	10330	48104.3	11321.7	16319.9	20582.4	11626	24082.1	-1.05052	0.00839907	0.438908	RPL38	17	74203582	74210655	+	3829	protein_coding	- && P63174.2 RecName: Full=60S ribosomal protein L38 >P63173.2 RecName: Full=60S ribosomal protein L38 >Q32PB9.4 RecName: Full=60S ribosomal protein L38	-	13209	13671	15003	12978	25203	12155	16421	19127	200.084	213.753	261.484	192.723	901.94	210.976	305.923	384.93
ENSG00000167664	60.1375	84.7981	107.946	39.0023	271.032	76.3781	137.151	154.957	72.9711	159.879	-1.12488	0.00842617	0.439014	TMIGD2	19	4292232	4302431	-	1262	protein_coding	- && Q96BF3.2 RecName: Full=Transmembrane and immunoglobulin domain-containing protein 2; AltName: Full=CD28 homolog; AltName: Full=Immunoglobulin and proline-rich receptor 1; Short=IGPR-1; Flags: Precursor	-	74	101	116	49	142	82	138	144	3.40095	4.79136	6.13411	2.20774	15.4184	4.31836	7.80041	8.79273
ENSG00000272121	50.3855	49.5355	57.6955	27.0628	158.42	47.5035	78.5137	106.533	46.1698	97.7425	-1.06966	0.008479	0.439609	AC006058.3	3	43998081	43999149	-	1069	lincRNA	- && -	-	62	59	62	34	83	51	79	99	3.36389	3.30424	3.8705	1.80847	10.6393	3.17071	5.27166	7.13638
ENSG00000143387	43.8841	73.0439	65.1401	58.9014	43.8995	30.7375	31.803	33.3588	60.2424	34.9497	0.806388	0.00848783	0.439609	CTSK	1	150796208	150808323	-	1887	protein_coding	- && P43235.1 RecName: Full=Cathepsin K; AltName: Full=Cathepsin O; AltName: Full=Cathepsin O2; AltName: Full=Cathepsin X; Flags: Precursor	-	54	87	70	74	23	33	32	31	1.65978	2.76022	2.47559	2.22982	1.67019	1.16227	1.2097	1.26593
ENSG00000189195	38.1954	39.4605	15.8197	46.9619	13.3607	21.4231	13.9138	11.837	35.1094	15.1337	1.20325	0.00851704	0.439821	BTBD8	1	92080305	92184725	+	6887	protein_coding	- && Q9UPP5.2 RecName: Full=Uncharacterized protein KIAA1107	-	47	47	17	59	7	23	14	11	0.395818	0.408568	0.16473	0.487116	0.139277	0.221954	0.145009	0.123079
ENSG00000131187	365.701	433.226	785.404	273.016	1404.78	591.465	790.107	881.318	464.337	916.918	-0.980637	0.00855957	0.440717	F12	5	177402140	177409576	-	2769	protein_coding	- && P00748.3 RecName: Full=Coagulation factor XII; AltName: Full=Hageman factor; Short=HAF; Contains: RecName: Full=Coagulation factor XIIa heavy chain; Contains: RecName: Full=Beta-factor XIIa part 1; Contains: RecName: Full=Coagulation factor XIIa light chain; AltName: Full=Beta-factor XIIa part 2; Flags: Precursor	-	450	516	844	343	736	635	795	819	9.42578	11.1564	20.341	7.04339	36.4221	15.2411	20.4806	22.792
ENSG00000271040	1.62534	1.67917	0.930573	0.795965	22.9041	3.72576	1.98769	6.45654	1.25776	8.76852	-2.71736	0.00863969	0.443322	AL390955.2	6	157323964	157324477	+	514	lincRNA	- && -	-	2	2	1	1	12	4	2	6	0.225681	0.232951	0.129834	0.110623	3.19911	0.517203	0.277565	0.899516
ENSG00000198937	588.372	658.235	858.919	413.106	3061.51	618.476	859.676	1227.82	629.658	1441.87	-1.19412	0.00867649	0.443322	CCDC167	6	37482920	37499922	-	619	protein_coding	- && Q9P0B6.2 RecName: Full=Coiled-coil domain-containing protein 167	-	724	784	923	519	1604	664	865	1141	67.8384	75.8267	99.5094	47.6746	355.079	71.2922	99.6835	142.042
ENSG00000162992	32.5067	31.0647	30.7089	53.3296	7.6347	22.3546	21.8646	13.9892	36.9025	16.4608	1.11747	0.00868613	0.443322	NEUROD1	2	181673088	181680876	-	3312	protein_coding	- && -	-	40	37	33	67	4	24	22	13	0.700482	0.668818	0.664931	1.15026	0.165493	0.481599	0.473838	0.302464
ENSG00000211450	999.583	963.844	1569.88	735.471	6220.37	1101.89	1377.47	1864.86	1067.19	2641.15	-1.30671	0.00874842	0.444375	SELENOH	11	57741250	57743554	+	2305	protein_coding	- && Q8IZQ5.2 RecName: Full=Selenoprotein H; Short=SelH	-	1230	1148	1687	924	3259	1183	1386	1733	30.9501	29.8173	48.8424	22.7935	193.742	34.1097	42.8934	57.936
ENSG00000242071	3693.58	3972.92	3198.38	2150.7	9157.82	3391.37	4572.68	6807.35	3253.89	5982.3	-0.878252	0.00880335	0.444375	RPL7AP6	14	69885340	69886140	-	801	processed_pseudogene	- && P62425.2 RecName: Full=60S ribosomal protein L7a >P62424.2 RecName: Full=60S ribosomal protein L7a; AltName: Full=PLA-X polypeptide; AltName: Full=Surfeit locus protein 3 >Q4R5C2.1 RecName: Full=60S ribosomal protein L7a	-	4545	4732	3437	2702	4798	3641	4601	6326	329.101	353.679	286.352	191.807	820.802	302.101	409.749	608.58
ENSG00000260420	15.4407	4.19793	7.44458	3.18386	83.9816	8.38296	7.95076	30.1305	7.56677	32.6115	-2.0783	0.00881176	0.444375	LINC02182	16	88194281	88195217	+	498	lincRNA	- && -	-	19	5	8	4	44	9	8	28	2.21285	0.601087	1.07205	0.456711	12.1069	1.2011	1.14593	4.33261
ENSG00000011478	265.743	277.063	294.992	174.316	914.255	303.65	376.667	383.088	253.028	494.415	-0.962319	0.00882193	0.444375	QPCTL	19	45692483	45703989	+	2396	protein_coding	- && Q9NXS2.2 RecName: Full=Glutaminyl-peptide cyclotransferase-like protein; AltName: Full=Golgi-resident glutaminyl-peptide cyclotransferase; AltName: Full=isoQC; Short=gQC	-	327	330	317	219	479	326	379	356	7.91569	8.24563	8.82928	5.19718	27.3942	9.04264	11.2837	11.4494
ENSG00000123349	6639.5	6682.26	6965.34	5762.78	44500.7	5991.02	7719.19	10310	6512.47	17130.2	-1.39516	0.00883368	0.444375	PFDN5	12	53295291	53299450	+	3380	protein_coding	- && Q99471.2 RecName: Full=Prefoldin subunit 5; AltName: Full=C-Myc-binding protein Mm-1; AltName: Full=Myc modulator 1	-	8170	7959	7485	7240	23315	6432	7767	9581	140.195	140.974	147.784	121.796	945.212	126.472	163.921	218.431
ENSG00000273391	12.19	6.71668	13.9586	3.97982	20.9954	18.6288	31.803	20.4457	9.21128	22.9682	-1.33194	0.00889956	0.445556	AC083880.1	7	139359032	139359566	-	535	antisense	- && -	-	15	8	15	5	11	20	32	19	1.62617	0.895227	1.87107	0.531406	2.81741	2.48451	4.26672	2.73666
ENSG00000180879	2537.15	2670.72	3622.72	1855.39	8600.48	3188.32	3743.81	4465.78	2671.5	4999.6	-0.903797	0.00890807	0.445556	SSR4	X	153793516	153798505	+	4590	protein_coding	- && P51571.1 RecName: Full=Translocon-associated protein subunit delta; Short=TRAP-delta; AltName: Full=Signal sequence receptor subunit delta; Short=SSR-delta; Flags: Precursor >Q5REH6.2 RecName: Full=Translocon-associated protein subunit delta; Short=TRAP-delta; AltName: Full=Signal sequence receptor subunit delta; Short=SSR-delta; Flags: Precursor	-	3122	3181	3893	2331	4506	3423	3767	4150	39.4501	41.4904	56.6011	28.8762	134.521	49.5631	58.5438	69.6717
ENSG00000178096	195.853	225.848	330.353	135.314	960.063	202.123	396.544	425.056	221.842	495.946	-1.1578	0.00898116	0.447127	BOLA1	1	149887890	149900798	+	1461	protein_coding	- && Q9Y3E2.1 RecName: Full=BolA-like protein 1; AltName: Full=hBolA	-	241	269	355	170	503	217	399	395	9.56741	11.023	16.2155	6.61621	47.1768	9.87129	19.4814	20.8338
ENSG00000167862	721.65	680.904	800.293	643.14	4330.78	685.54	883.528	1147.11	711.496	1761.74	-1.30696	0.00899056	0.447127	MRPL58	17	75012670	75021261	+	1108	protein_coding	- && Q14197.1 RecName: Full=Peptidyl-tRNA hydrolase ICT1, mitochondrial; AltName: Full=39S ribosomal protein L58, mitochondrial; Short=MRP-L58; AltName: Full=Digestion substraction 1; Short=DS-1; AltName: Full=Immature colon carcinoma transcript 1 protein; Flags: Precursor	-	888	811	860	808	2269	736	889	1066	46.4837	43.8206	51.7978	41.465	280.611	44.1471	57.2348	74.1375
ENSG00000129235	278.745	257.753	333.145	256.301	1784.61	258.009	346.852	482.089	281.486	717.89	-1.34811	0.00908786	0.449364	TXNDC17	17	6640758	6644541	+	3784	protein_coding	- && Q9BRA2.1 RecName: Full=Thioredoxin domain-containing protein 17; AltName: Full=14 kDa thioredoxin-related protein; Short=TRP14; AltName: Full=Protein 42-9-9; AltName: Full=Thioredoxin-like protein 5	-	343	307	358	322	935	277	349	448	5.25739	4.85718	6.31371	4.83855	33.8588	4.86511	6.57919	9.12321
ENSG00000108641	113.774	114.184	108.877	99.4956	349.287	131.333	148.083	173.251	109.082	200.488	-0.866499	0.00910916	0.449364	B9D1	17	19337554	19378193	-	3667	protein_coding	- && Q9UPM9.1 RecName: Full=B9 domain-containing protein 1; AltName: Full=MKS1-related protein 1	-	140	136	117	125	183	141	149	161	2.21434	2.22037	2.12926	1.93825	6.83834	2.55548	2.8985	3.38326
ENSG00000123353	241.363	212.415	261.491	161.581	710.027	297.129	279.27	338.968	219.212	406.349	-0.88528	0.00914167	0.449364	ORMDL2	12	55817919	55821879	+	2810	protein_coding	- && Q53FV1.2 RecName: Full=ORM1-like protein 2; AltName: Full=Adoplin-2	-	297	253	281	203	372	319	281	315	6.13024	5.39028	6.67349	4.10771	18.1404	7.54482	7.13342	8.63823
ENSG00000243181	2.43801	3.35834	6.51401	2.38789	32.4475	7.45152	15.9015	4.30436	3.67456	15.0262	-1.99634	0.00914328	0.449364	AC087343.1	8	34874159	34874633	+	475	processed_pseudogene	- && Q6QN05.3 RecName: Full=60S ribosomal protein L21	-	3	4	7	3	17	8	16	4	0.366315	0.504154	0.983462	0.359119	4.90418	1.11934	2.40284	0.648914
ENSG00000182054	3661.07	3789.89	4285.29	3094.71	7957.26	4341.44	4883.75	5650.55	3707.74	5708.25	-0.622116	0.00916929	0.449364	IDH2	15	90083045	90102504	-	2814	protein_coding	- && P48735.2 RecName: Full=Isocitrate dehydrogenase [NADP], mitochondrial; Short=IDH; AltName: Full=ICD-M; AltName: Full=IDP; AltName: Full=NADP(+)-specific ICDH; AltName: Full=Oxalosuccinate decarboxylase; Flags: Precursor	-	4505	4514	4605	3888	4169	4661	4914	5251	92.8535	96.036	109.209	78.562	203.01	110.083	124.569	143.793
novel.177	13.8154	14.273	22.3338	24.6749	82.073	22.3546	33.7907	39.8153	18.7742	44.5084	-1.21461	0.00922379	0.449364	-	22	49147463	49156833	-	1768	-	- && - && -	-	17	17	24	31	43	24	34	37	0.557692	0.575657	0.905904	0.996988	3.3327	0.90218	1.37181	1.61265
ENSG00000231789	208.043	235.084	295.922	192.623	496.255	245.9	344.864	451.958	232.918	384.744	-0.720995	0.00931909	0.449364	PIK3CD-AS2	1	9672426	9687555	-	939	antisense	- && -	-	256	280	318	242	260	264	347	420	15.8126	17.8521	22.6003	14.6541	37.9418	18.6854	26.361	34.4671
ENSG00000084207	8866.22	9337.87	12684.6	6327.12	39412.2	10343.6	13547.1	14797.3	9303.96	19525.1	-1.06932	0.00935832	0.449364	GSTP1	11	67583595	67586656	+	1911	protein_coding	- && P09211.2 RecName: Full=Glutathione S-transferase P; AltName: Full=GST class-pi; AltName: Full=GSTP1-1	-	10910	11122	13631	7949	20649	11105	13631	13751	331.125	348.433	476.014	236.517	1480.64	386.209	508.821	554.491
ENSG00000197956	624.13	732.119	1152.05	495.09	2952.72	798.244	1121.06	1434.43	750.847	1576.61	-1.06928	0.00939288	0.449364	S100A6	1	153534599	153536244	-	971	protein_coding	- && P06703.1 RecName: Full=Protein S100-A6; AltName: Full=Calcyclin; AltName: Full=Growth factor-inducible protein 2A9; AltName: Full=MLN 4; AltName: Full=Prolactin receptor-associated protein; Short=PRA; AltName: Full=S100 calcium-binding protein A6	-	768	872	1238	622	1547	857	1128	1333	45.8743	53.7643	85.0853	36.4235	218.314	58.6578	82.8682	105.787
ENSG00000145216	157.658	151.965	162.85	134.518	91.6163	95.0069	123.237	102.229	151.748	103.022	0.551541	0.0094003	0.449364	FIP1L1	4	53377643	53460861	+	5636	protein_coding	- && Q6UN15.1 RecName: Full=Pre-mRNA 3'-end-processing factor FIP1; Short=hFip1; AltName: Full=FIP1-like 1 protein; AltName: Full=Factor interacting with PAP; AltName: Full=Rearranged in hypereosinophilia	-	194	181	175	169	48	102	124	95	1.99645	1.92267	2.07214	1.70501	1.16703	1.2028	1.56945	1.29889
ENSG00000104979	1136.92	1351.73	1844.4	759.35	3729.55	1426.97	1924.08	2563.25	1273.1	2410.96	-0.920749	0.00942033	0.449364	C19orf53	19	13774168	13778462	+	1174	protein_coding	- && Q9UNZ5.1 RecName: Full=Leydig cell tumor 10 kDa protein homolog	-	1399	1610	1982	954	1954	1532	1936	2382	69.1158	82.1022	112.665	46.2052	228.069	86.7272	117.635	156.349
ENSG00000109586	155.22	141.89	83.7516	148.845	66.8036	83.8296	80.5014	90.3916	132.427	80.3816	0.714125	0.009422	0.449364	GALNT7	4	173168753	173323967	+	6865	protein_coding	- && Q86SF2.1 RecName: Full=N-acetylgalactosaminyltransferase 7; AltName: Full=Polypeptide GalNAc transferase 7; Short=GalNAc-T7; Short=pp-GaNTase 7; AltName: Full=Protein-UDP acetylgalactosaminyltransferase 7; AltName: Full=UDP-GalNAc:polypeptide N-acetylgalactosaminyltransferase 7	-	191	169	90	187	35	90	81	84	1.61369	1.47381	0.874893	1.54886	0.698615	0.871297	0.841671	0.942887
ENSG00000126709	238.112	273.705	481.106	179.092	1326.53	299.924	454.187	583.241	293.004	665.97	-1.1825	0.009516	0.449364	IFI6	1	27666061	27672218	-	865	protein_coding	- && P09912.2 RecName: Full=Interferon alpha-inducible protein 6; AltName: Full=Interferon-induced protein 6-16; Short=Ifi-6-16; Flags: Precursor	-	293	326	517	225	695	322	457	542	19.6462	22.5631	39.8866	14.7903	110.098	24.7403	37.6876	48.2841
ENSG00000182154	533.923	562.522	1139.95	366.94	1754.07	755.398	1135.96	1521.59	650.834	1291.76	-0.988602	0.00952611	0.449364	MRPL41	9	137551199	137552555	+	1262	protein_coding	- && Q8IXM3.1 RecName: Full=39S ribosomal protein L41, mitochondrial; Short=L41mt; Short=MRP-L41; AltName: Full=39S ribosomal protein L27 homolog; AltName: Full=Bcl-2-interacting mitochondrial ribosomal protein L41; AltName: Full=Cell proliferation-inducing gene 3 protein; AltName: Full=MRP-L27 homolog; Flags: Precursor	-	657	670	1225	461	919	811	1143	1414	30.1949	31.7843	64.7783	20.7707	99.7854	42.7096	64.6078	86.3397
ENSG00000132109	25.1927	19.3105	14.8892	14.3274	91.6163	28.8747	20.8707	43.0436	18.4299	46.1013	-1.29017	0.00953548	0.449364	TRIM21	11	4384897	4393696	-	1929	protein_coding	- && P19474.1 RecName: Full=E3 ubiquitin-protein ligase TRIM21; AltName: Full=52 kDa Ro protein; AltName: Full=52 kDa ribonucleoprotein autoantigen Ro/SS-A; AltName: Full=RING finger protein 81; AltName: Full=Ro(SS-A); AltName: Full=Sjoegren syndrome type A antigen; Short=SS-A; AltName: Full=Tripartite motif-containing protein 21	-	31	23	16	18	48	31	21	40	0.932088	0.713826	0.553529	0.53058	3.40973	1.06806	0.776578	1.5979
ENSG00000117569	71.5148	78.921	67.0013	125.762	32.4475	65.2008	40.7476	46.2719	85.7999	46.167	0.87752	0.00956897	0.449364	PTBP2	1	96721665	96823738	+	12937	protein_coding	- && Q9UKA9.1 RecName: Full=Polypyrimidine tract-binding protein 2; AltName: Full=Neural polypyrimidine tract-binding protein; AltName: Full=Neurally-enriched homolog of PTB; AltName: Full=PTB-like protein	-	88	94	72	158	17	70	41	43	0.394527	0.435002	0.371409	0.694439	0.180064	0.359608	0.226073	0.256127
ENSG00000235586	3.25067	0.839585	0	1.59193	13.3607	0.93144	7.95076	16.1414	1.42055	9.59607	-2.70992	0.00956901	0.449364	AC011247.2	2	38601598	38602178	+	233	antisense	- && -	-	4	1	0	2	7	1	8	15	0.995707	0.256945	0	0.488073	4.11673	0.285239	2.44924	4.96085
ENSG00000170634	71.5148	61.2897	86.5433	58.1054	355.013	81.0353	98.3906	106.533	69.3633	160.243	-1.19636	0.00958013	0.449364	ACYP2	2	53970838	54305300	+	4964	protein_coding	- && P14621.2 RecName: Full=Acylphosphatase-2; AltName: Full=Acylphosphatase, muscle type isozyme; AltName: Full=Acylphosphate phosphohydrolase 2	-	88	73	93	73	186	87	99	99	1.0282	0.880416	1.25027	0.836183	5.13443	1.1648	1.42266	1.53682
ENSG00000131469	21310.6	21966.9	22166.2	17300.3	97124.8	21778.9	25632.2	34354.2	20686	44722.5	-1.1123	0.00958832	0.449364	RPL27	17	42998273	43002959	+	2029	protein_coding	- && P61356.2 RecName: Full=60S ribosomal protein L27 >P61357.2 RecName: Full=60S ribosomal protein L27 >P61358.2 RecName: Full=60S ribosomal protein L27 >P61354.2 RecName: Full=60S ribosomal protein L27 >P61353.2 RecName: Full=60S ribosomal protein L27 >P61355.2 RecName: Full=60S ribosomal protein L27 >Q4R8Z4.1 RecName: Full=60S ribosomal protein L27 >A1XQU5.1 RecName: Full=60S ribosomal protein…	-	26223	26164	23820	21735	50886	23382	25791	31925	749.597	772.003	783.453	609.099	3436.58	765.886	906.743	1212.47
ENSG00000183207	4690.72	5349.84	6826.68	3511	12093.4	5899.74	7578.07	8694.81	5094.56	8566.49	-0.749581	0.00963583	0.449364	RUVBL2	19	48993448	49015995	+	3670	protein_coding	- && Q9Y230.3 RecName: Full=RuvB-like 2; AltName: Full=48 kDa TATA box-binding protein-interacting protein; Short=48 kDa TBP-interacting protein; AltName: Full=51 kDa erythrocyte cytosolic protein; Short=ECP-51; AltName: Full=INO80 complex subunit J; AltName: Full=Repressing pontin 52; Short=Reptin 52; AltName: Full=TIP49b; AltName: Full=TIP60-associated protein 54-beta; Short=TAP54-beta	-	5772	6372	7336	4411	6336	6334	7625	8080	91.2195	103.946	133.397	68.341	236.57	114.703	148.208	169.655
ENSG00000279587	9.75202	18.4709	7.44458	13.5314	0	6.52008	2.98153	2.15218	12.2997	2.91345	1.94609	0.00964891	0.449364	AC006963.1	X	117894632	117895683	-	1052	TEC	- && -	-	12	22	8	17	0	7	3	2	0.661596	1.252	0.50749	0.918848	0	0.442228	0.203425	0.146499
ENSG00000232775	23.5674	21.8292	13.9586	33.4305	0	13.0402	9.93845	7.53263	23.1964	7.62781	1.51346	0.00968118	0.449364	BMS1P22	22	15805263	15820884	-	1572	transcribed_unprocessed_pseudogene	- && Q14692.1 RecName: Full=Ribosome biogenesis protein BMS1 homolog; AltName: Full=Ribosome assembly protein BMS1 homolog	-	29	26	15	42	0	14	10	7	1.06997	0.990188	0.636783	1.51917	0	0.591889	0.45378	0.343136
ENSG00000242571	1.62534	1.67917	0.930573	2.38789	28.6301	6.52008	3.97538	2.15218	1.65574	10.3194	-2.55371	0.00968349	0.449364	RPL21P11	14	90366697	90367179	-	483	processed_pseudogene	- && P46778.2 RecName: Full=60S ribosomal protein L21	-	2	2	1	3	15	7	4	2	0.240165	0.247902	0.138167	0.353171	4.25554	0.963197	0.59076	0.319083
ENSG00000104808	8.12669	12.5938	21.4032	15.1233	120.246	13.0402	22.8584	31.2066	14.3117	46.8379	-1.68498	0.00970227	0.449364	DHDH	19	48933682	48944969	+	1081	protein_coding	- && Q9UQ10.1 RecName: Full=Trans-1,2-dihydrobenzene-1,2-diol dehydrogenase; AltName: Full=D-xylose 1-dehydrogenase; AltName: Full=D-xylose-NADP dehydrogenase; AltName: Full=Dimeric dihydrodiol dehydrogenase; AltName: Full=Hum2DD	-	10	15	23	19	63	14	23	29	0.53654	0.830735	1.41989	0.999398	7.98593	0.86073	1.51775	2.06725
ENSG00000165626	255.991	261.111	197.281	296.895	135.516	199.328	179.886	154.957	252.82	167.422	0.587809	0.00971811	0.449364	BEND7	10	13438484	13528974	-	9815	protein_coding	- && Q8N7W2.2 RecName: Full=BEN domain-containing protein 7	-	315	311	212	373	71	214	181	144	1.86143	1.897	1.44145	2.16087	0.99124	1.44907	1.31549	1.13056
ENSG00000272983	6.50135	9.23544	9.30573	9.55158	0	0	3.97538	2.15218	8.64852	1.53189	2.38427	0.00978417	0.449364	AL117339.4	10	38137337	38144399	+	7063	lincRNA	- && -	-	8	11	10	12	0	0	4	2	0.0656944	0.0932396	0.0944852	0.0966057	0	0	0.0403988	0.0218203
ENSG00000157778	792.352	787.531	1274.88	650.303	4561.73	897.909	1267.15	1387.08	876.268	2028.47	-1.21008	0.00979448	0.449364	PSMG3	7	1567330	1571005	-	1960	protein_coding	- && Q9BT73.1 RecName: Full=Proteasome assembly chaperone 3; Short=PAC-3; Short=hPAC3	-	975	938	1370	817	2390	964	1275	1289	28.852	28.6512	46.6463	23.7015	167.091	32.6878	46.4036	50.6778
ENSG00000114383	525.797	548.249	878.461	510.213	2916.45	709.758	792.094	1001.84	615.68	1355.04	-1.13672	0.00979811	0.449364	TUSC2	3	50320027	50328251	-	2406	protein_coding	- && Q12891.4 RecName: Full=Hyaluronidase-2; Short=Hyal-2; AltName: Full=Hyaluronoglucosaminidase-2; AltName: Full=Lung carcinoma protein 2; Short=LuCa-2; Flags: Precursor	-	647	653	944	641	1528	762	797	931	15.5968	16.2485	26.1836	15.1486	87.0239	21.0486	23.6298	29.8177
ENSG00000171443	117.024	120.061	166.573	75.6167	183.233	176.974	198.769	221.675	119.819	195.162	-0.706936	0.00980052	0.449364	ZNF524	19	55600022	55603138	+	1360	protein_coding	- && Q96C55.1 RecName: Full=Zinc finger protein 524	-	144	143	179	95	96	190	200	206	6.14117	6.29497	8.78349	3.97187	9.67259	9.28494	10.4903	11.6721
ENSG00000115268	26315.8	27211	39722.4	19378.6	102853	33630.6	39427.8	45386.3	28156.9	55324.3	-0.974391	0.00981995	0.449364	RPS15	19	1438358	1440494	+	2137	protein_coding	- && P62844.2 RecName: Full=40S ribosomal protein S15; AltName: Full=RIG protein >P62845.2 RecName: Full=40S ribosomal protein S15; AltName: Full=RIG protein >P62841.2 RecName: Full=40S ribosomal protein S15; AltName: Full=RIG protein >P62842.2 RecName: Full=40S ribosomal protein S15; AltName: Full=RIG protein >P62843.2 RecName: Full=40S ribosomal protein S15; AltName: Full=RIG protein >P62846.2 …	-	32382	32410	42686	24346	53887	36106	39672	42177	878.874	907.97	1333.01	647.789	3455.33	1122.9	1324.27	1520.87
ENSG00000183010	1881.33	1885.71	2812.19	1374.63	4319.33	2309.97	3036.2	3564.01	1988.46	3307.38	-0.733727	0.00983129	0.449364	PYCR1	17	81932384	81942412	-	2886	protein_coding	- && Q5R9X6.1 RecName: Full=Pyrroline-5-carboxylate reductase 1, mitochondrial; Short=P5C reductase 1; Short=P5CR 1 >P32322.2 RecName: Full=Pyrroline-5-carboxylate reductase 1, mitochondrial; Short=P5C reductase 1; Short=P5CR 1	-	2315	2246	3022	1727	2263	2480	3055	3312	46.5246	46.5919	69.8797	34.0257	107.448	57.111	75.5115	88.4331
ENSG00000176014	99.1456	102.429	129.35	78.0045	208.045	135.99	137.151	172.174	102.232	163.34	-0.669073	0.00986395	0.449562	TUBB6	18	12307669	12344320	+	4117	protein_coding	- && Q9Y4W6.2 RecName: Full=AFG3-like protein 2; AltName: Full=Paraplegin-like protein	-	122	122	139	98	109	146	138	160	1.71873	1.77409	2.25313	1.35349	3.62791	2.35687	2.39109	2.99474
ENSG00000214114	74.7655	65.4877	63.279	71.6368	62.9862	35.3947	32.7969	34.4349	68.7922	41.4032	0.773267	0.00990785	0.449562	MYCBP	1	38862964	38874105	-	3039	protein_coding	- && Q99417.3 RecName: Full=C-Myc-binding protein; AltName: Full=Associate of Myc 1; Short=AMY-1	-	92	78	68	90	33	38	33	32	1.75584	1.5366	1.49325	1.68392	1.48797	0.831031	0.774607	0.811409
ENSG00000123416	14597.2	15402.2	16355.7	11468.3	58861.6	17755.1	18655.5	20674.9	14455.8	28986.8	-1.00367	0.00991265	0.449562	TUBA1B	12	49127782	49131397	-	3574	protein_coding	- && Q6P9V9.1 RecName: Full=Tubulin alpha-1B chain; AltName: Full=Alpha-tubulin 2; AltName: Full=Tubulin alpha-2 chain; Contains: RecName: Full=Detyrosinated tubulin alpha-1B chain >P68360.1 RecName: Full=Tubulin alpha-1B chain; AltName: Full=Alpha-tubulin 1; AltName: Full=Alpha-tubulin I; AltName: Full=Tubulin alpha-1 chain; Contains: RecName: Full=Detyrosinated tubulin alpha-1B chain >P68361.1 …	-	17962	18345	17576	14408	30839	19062	18771	19213	291.493	307.298	328.185	229.224	1182.38	354.469	374.654	414.249
ENSG00000162244	38196.2	41932.3	46147.1	26813.7	166245	42819.2	48828.6	63612	38272.3	80376.3	-1.07045	0.00994591	0.449904	RPL29	3	51993600	51995942	-	1912	protein_coding	- && P47914.2 RecName: Full=60S ribosomal protein L29; AltName: Full=Cell surface heparin-binding protein HIP	-	47001	49944	49590	33687	87100	45971	49131	59114	1425.76	1563.84	1730.85	1001.81	6242.25	1597.94	1833.01	2382.45
ENSG00000172461	44.6968	60.4502	29.7783	78.0045	11.452	27.0118	29.8153	30.1305	53.2325	24.6024	1.08309	0.00997263	0.449951	FUT9	6	96015984	96215612	+	13719	protein_coding	- && Q659L0.1 RecName: Full=Alpha-(1,3)-fucosyltransferase 9; AltName: Full=Fucosyltransferase 9; AltName: Full=Fucosyltransferase IX; Short=Fuc-TIX; Short=FucT-IX; AltName: Full=Galactoside 3-L-fucosyltransferase >Q9Y231.2 RecName: Full=Alpha-(1,3)-fucosyltransferase 9; AltName: Full=Fucosyltransferase 9; AltName: Full=Fucosyltransferase IX; Short=Fuc-TIX; Short=FucT-IX; AltName: Full=Galactosid…	-	55	72	32	98	6	29	30	28	0.232524	0.3142	0.155661	0.406176	0.0599293	0.140488	0.15599	0.157274
ENSG00000260645	3.25067	4.19793	5.58344	3.97982	0	0.93144	0	0	4.25297	0.23286	3.57474	0.010014	1	AL359715.2	6	80466958	80469080	+	2123	lincRNA	- && -	-	4	5	6	5	0	1	0	0	0.109279	0.140999	0.188605	0.133915	0	0.0313051	0	0
ENSG00000155008	135.716	158.682	81.8904	132.926	30.5388	95.9384	74.5384	63.4893	127.303	66.1262	0.925246	0.0100322	0.451341	APOOL	X	85003826	85093316	+	6548	protein_coding	- && Q6UXV4.1 RecName: Full=MICOS complex subunit MIC27; AltName: Full=Apolipoprotein O-like; AltName: Full=Protein FAM121A; Flags: Precursor	-	167	189	88	167	16	103	75	59	1.47923	1.72802	0.896865	1.45017	0.334828	1.04543	0.817054	0.694327
ENSG00000167578	3.25067	4.19793	4.65286	4.77579	0	0	0.993845	0	4.21931	0.248461	3.56573	0.0100592	1	RAB4B	19	40778216	40796938	+	3931	protein_coding	- && P61017.1 RecName: Full=Ras-related protein Rab-4B >P61018.1 RecName: Full=Ras-related protein Rab-4B	-	4	5	5	6	0	0	1	0	0.059018	0.0761489	0.0848829	0.0867878	0	0	0.0181466	0
ENSG00000260260	87.7682	88.1565	179.601	78.0045	328.292	105.253	211.689	232.436	108.382	219.417	-1.01383	0.0100739	0.451341	SNHG19	16	2154797	2155358	-	342	lincRNA	- && -	-	108	105	193	98	172	113	213	216	18.3158	18.3806	37.6603	16.2934	68.9149	21.9592	44.4275	48.6685
novel.137	27.6307	45.3376	36.2923	15.9193	114.52	40.9834	49.6922	69.9459	31.295	68.7855	-1.12012	0.0100808	0.451341	-	2	96814957	96816135	+	1179	-	- && - && -	-	34	54	39	20	60	44	50	65	1.6726	2.74206	2.20752	0.964554	6.97346	2.48029	3.0252	4.24835
ENSG00000255621	3.25067	8.39585	1.86115	1.59193	0	0	0	0	3.7749	0	4.12835	0.0101434	1	AC023790.2	12	13000451	13040679	+	2403	lincRNA	- && -	-	4	10	2	2	0	0	0	0	0.0965459	0.24914	0.055543	0.0473246	0	0	0	0
ENSG00000266405	13.8154	20.1501	14.8892	27.8588	11.452	7.45152	4.96922	7.53263	19.1783	7.85136	1.34435	0.0101464	0.4529	CBX3P2	18	2652170	2655395	-	1429	transcribed_processed_pseudogene	- && Q5R6X7.1 RecName: Full=Chromobox protein homolog 3; AltName: Full=Heterochromatin protein 1 homolog gamma; Short=HP1 gamma >Q13185.4 RecName: Full=Chromobox protein homolog 3; AltName: Full=HECH; AltName: Full=Heterochromatin protein 1 homolog gamma; Short=HP1 gamma; AltName: Full=Modifier 2 protein	-	17	24	16	35	6	8	5	7	0.689992	1.00549	0.747207	1.39266	0.575347	0.372068	0.249595	0.377474
ENSG00000147123	2614.36	2840.32	3665.53	2151.49	9304.78	3220.92	3800.46	4629.34	2817.92	5238.88	-0.894241	0.0102025	0.4529	NDUFB11	X	47142216	47145504	-	1418	protein_coding	- && Q9NX14.1 RecName: Full=NADH dehydrogenase [ubiquinone] 1 beta subcomplex subunit 11, mitochondrial; AltName: Full=Complex I-ESSS; Short=CI-ESSS; AltName: Full=NADH-ubiquinone oxidoreductase ESSS subunit; AltName: Full=Neuronal protein 17.3; Short=Np17.3; Short=p17.3; Flags: Precursor	-	3217	3383	3939	2703	4875	3458	3824	4302	131.584	142.831	185.38	108.388	471.096	162.074	192.371	233.784
ENSG00000139546	481.913	491.158	713.749	369.328	1748.35	575.63	800.045	803.84	514.037	981.965	-0.931968	0.0102055	0.4529	TARBP2	12	53500921	53506431	+	4090	protein_coding	- && Q15633.3 RecName: Full=RISC-loading complex subunit TARBP2; AltName: Full=TAR RNA-binding protein 2; AltName: Full=Trans-activation-responsive RNA-binding protein	-	593	585	767	464	916	618	805	747	8.40928	8.56307	12.5148	6.45068	30.689	10.0422	14.0401	14.074
ENSG00000034510	5430.25	6312.84	8822.76	4599.88	26836	5879.25	9037.03	11940.3	6291.43	13423.1	-1.09313	0.0102191	0.4529	TMSB10	2	84905625	84906675	+	496	protein_coding	- && Q6ZWY8.3 RecName: Full=Thymosin beta-10 >P63312.2 RecName: Full=Thymosin beta-10 >P63313.2 RecName: Full=Thymosin beta-10 >P63314.2 RecName: Full=Thymosin beta-10	-	6682	7519	9481	5779	14060	6312	9093	11096	781.362	907.56	1275.63	662.493	3884.31	845.765	1307.75	1723.87
ENSG00000230979	47.9475	43.6584	93.9879	18.3072	164.146	72.6524	101.372	121.598	50.9752	114.942	-1.17013	0.0102703	0.453333	AC079250.1	2	47690716	47691246	-	531	processed_pseudogene	- && Q02543.2 RecName: Full=60S ribosomal protein L18a >Q3T003.1 RecName: Full=60S ribosomal protein L18a	-	59	52	101	23	86	78	102	113	6.44444	5.86281	12.6935	2.46288	22.1929	9.76258	13.7026	16.3985
novel.151	2.43801	0.839585	0	1.59193	40.0821	2.79432	2.98153	1.07609	1.21738	11.7335	-3.19023	0.0102807	0.453333	-	2	117702271	117714391	-	555	-	- && - && -	-	3	1	0	2	21	3	3	1	0.313513	0.107871	0	0.204903	5.18486	0.359247	0.38559	0.138844
ENSG00000006015	520.108	567.56	1242.31	403.554	2189.25	803.833	1120.06	1508.68	683.384	1405.46	-1.03972	0.0104126	0.453777	REX1BD	19	18588685	18592336	+	3370	protein_coding	- && Q96EN9.1 RecName: Full=Uncharacterized protein C19orf60	-	640	676	1335	507	1147	863	1127	1402	11.0148	12.0092	26.4365	8.55438	46.6385	17.0194	23.8557	32.0582
ENSG00000242372	1913.83	2221.54	2999.24	1529.84	8144.31	2377.04	3191.24	3506.98	2166.11	4304.89	-0.990443	0.0104199	0.453777	EIF6	20	35278911	35284985	-	1631	protein_coding	- && P56537.1 RecName: Full=Eukaryotic translation initiation factor 6; Short=eIF-6; AltName: Full=B(2)GCN homolog; AltName: Full=B4 integrin interactor; AltName: Full=CAB; AltName: Full=p27(BBP)	-	2355	2646	3223	1922	4267	2552	3211	3259	83.7461	97.1254	131.874	67.0054	358.492	103.99	140.438	153.975
ENSG00000213261	268.993	250.196	261.491	261.872	1784.61	233.792	313.061	399.23	260.638	682.673	-1.38635	0.0104439	0.453777	EEF1B2P6	7	131661952	131662624	-	673	processed_pseudogene	- && P24534.3 RecName: Full=Elongation factor 1-beta; Short=EF-1-beta	-	331	298	281	329	935	251	315	371	28.526	26.5093	27.8641	27.7966	190.374	24.7869	33.3882	42.4795
ENSG00000137776	238.925	270.347	239.157	270.628	106.886	210.506	173.923	168.946	254.764	165.065	0.61411	0.0104609	0.453777	SLTM	15	58879045	58933653	-	8157	protein_coding	- && Q9NWH9.2 RecName: Full=SAFB-like transcription modulator; AltName: Full=Modulator of estrogen-induced transcription	-	294	322	257	340	56	226	175	157	2.09047	2.36332	2.1026	2.37006	0.940737	1.84138	1.5304	1.48317
ENSG00000197345	1123.92	1168.7	1180.9	927.299	5413	1099.1	1424.18	1763.71	1100.2	2425	-1.13934	0.0104611	0.453777	MRPL21	11	68891276	68903835	-	2825	protein_coding	- && Q7Z2W9.2 RecName: Full=39S ribosomal protein L21, mitochondrial; Short=L21mt; Short=MRP-L21; Flags: Precursor	-	1383	1392	1269	1165	2836	1180	1433	1639	28.3943	29.4997	29.9776	23.4487	137.562	27.7605	36.1848	44.7076
ENSG00000139637	2208.02	2226.58	2723.79	1587.15	5204.95	2540.97	3121.67	3414.44	2186.39	3570.51	-0.707062	0.0105348	0.453777	C12orf10	12	53299686	53307177	+	2509	protein_coding	- && Q9HB07.2 RecName: Full=UPF0160 protein MYG1, mitochondrial; Flags: Precursor	-	2717	2652	2927	1994	2727	2728	3141	3173	62.8082	63.2805	77.8529	45.1892	148.934	72.2617	89.3028	97.4519
novel.343	95.0822	161.2	120.974	47.7579	309.205	148.099	288.215	137.74	106.254	220.815	-1.05258	0.0105668	0.453777	-	CHR_HG2419_PATCH	144291536	144316711	+	4277	-	- && sp|Q00613|HSF1_HUMAN Heat shock factor protein 1 OS=Homo sapiens OX=9606 GN=HSF1 PE=1 SV=1 && PF06546:Vertebrate heat shock transcription factor|PF00447:HSF-type DNA-binding	Vert_HS_TF	117	192	130	60	162	159	290	128	1.58662	2.68756	2.02842	0.797669	5.19023	2.47071	4.83678	2.30617
ENSG00000214140	455.907	447.499	489.481	310.426	1740.71	435.914	560.528	762.948	425.828	875.025	-1.03676	0.0105767	0.453777	PRCD	17	76527586	76553578	+	5305	protein_coding	- && Q00LT1.1 RecName: Full=Progressive rod-cone degeneration protein	-	561	533	526	390	912	468	564	709	6.13345	6.01504	6.61688	4.18013	23.557	5.86307	7.58388	10.2987
ENSG00000235508	23.5674	19.3105	37.2229	7.95965	66.8036	31.669	43.7292	60.2611	22.0151	50.6157	-1.19639	0.0105854	0.453777	RPS2P7	20	45640486	45641370	-	885	processed_pseudogene	- && P15880.2 RecName: Full=40S ribosomal protein S2; AltName: Full=40S ribosomal protein S4; AltName: Full=Protein LLRep3	-	29	23	40	10	35	34	44	56	1.90056	1.5559	3.01627	0.642491	5.4192	2.55329	3.54656	4.87602
ENSG00000132424	527.422	535.656	354.548	660.651	257.671	393.999	316.043	359.414	519.569	331.782	0.643977	0.0105892	0.453777	PNISR	6	99398051	99425331	-	10870	protein_coding	- && Q8TF01.2 RecName: Full=Arginine/serine-rich protein PNISR; AltName: Full=PNN-interacting serine/arginine-rich protein; AltName: Full=SR-related protein; AltName: Full=SR-rich protein; AltName: Full=Serine/arginine-rich-splicing regulatory protein 130; Short=SRrp130; AltName: Full=Splicing factor, arginine/serine-rich 130; AltName: Full=Splicing factor, arginine/serine-rich 18	-	649	638	381	830	135	423	318	334	3.46292	3.51389	2.3391	4.34169	1.70182	2.58628	2.08687	2.36776
ENSG00000196976	550.989	568.399	1041.31	440.964	2277.05	652.94	1071.36	1256.87	650.416	1314.56	-1.01414	0.0106281	0.453777	LAGE3	X	154477769	154479257	-	949	protein_coding	- && Q14657.2 RecName: Full=EKC/KEOPS complex subunit LAGE3; AltName: Full=L antigen family member 3; AltName: Full=Protein ESO-3; AltName: Full=Protein ITBA2	-	678	677	1119	554	1193	701	1078	1168	41.4373	42.709	78.6895	33.1936	172.26	49.0926	81.0309	94.8413
ENSG00000271830	20.3167	17.6313	20.4726	28.6547	15.2694	3.72576	4.96922	11.837	21.7688	8.95034	1.36717	0.0106347	0.453777	AC012213.4	8	103481266	103481619	-	354	lincRNA	- && -	-	25	21	22	36	8	4	5	11	4.09604	3.55151	4.14737	5.78242	3.09669	0.750968	1.00755	2.39447
ENSG00000272145	16.2534	8.39585	11.1669	18.3072	0	6.52008	2.98153	5.38045	13.5308	3.72052	1.74931	0.0106435	0.453777	NFYC-AS1	1	40690380	40692066	-	1687	antisense	- && -	-	20	10	12	23	0	7	3	5	0.687611	0.35488	0.4747	0.775217	0	0.27577	0.126854	0.228389
ENSG00000137449	40.6334	40.3001	29.7783	57.3095	22.9041	23.286	22.8584	21.5218	42.0053	22.6426	0.895288	0.0106729	0.453777	CPEB2	4	15002674	15070153	+	7177	protein_coding	- && Q7Z5Q1.3 RecName: Full=Cytoplasmic polyadenylation element-binding protein 2; Short=CPE-BP2; Short=CPE-binding protein 2; Short=hCPEB-2	-	50	48	32	72	12	25	23	20	0.404068	0.400401	0.29755	0.570427	0.229113	0.231506	0.228603	0.214737
ENSG00000137575	460.783	539.853	367.576	592.198	211.863	352.084	397.538	244.273	490.103	301.439	0.696735	0.0106795	0.453777	SDCBP	8	58552924	58582860	+	4778	protein_coding	- && O00560.1 RecName: Full=Syntenin-1; AltName: Full=Melanoma differentiation-associated protein 9; Short=MDA-9; AltName: Full=Pro-TGF-alpha cytoplasmic domain-interacting protein 18; Short=TACIP18; AltName: Full=Scaffold protein Pbp1; AltName: Full=Syndecan-binding protein 1	-	567	643	395	744	111	378	400	227	6.88279	8.05678	5.51701	8.85395	3.18337	5.25787	5.97189	3.66101
ENSG00000151917	11.3774	29.3855	25.1255	21.491	0	8.38296	3.97538	13.9892	21.8448	6.58688	1.6514	0.0107686	0.455635	BEND6	6	56955126	57027342	+	5588	protein_coding	- && Q5SZJ8.2 RecName: Full=BEN domain-containing protein 6	-	14	35	27	27	0	9	4	13	0.145311	0.37498	0.322448	0.274737	0	0.107041	0.0510624	0.17927
ENSG00000248527	2737.88	2499.45	2366.45	2766.77	7926.72	4225.95	2969.61	3152.95	2592.64	4568.81	-0.816858	0.0107753	0.455635	MTATP6P1	1	633696	634376	+	681	unprocessed_pseudogene	- && P00846.1 RecName: Full=ATP synthase subunit a; AltName: Full=F-ATPase protein 6	-	3369	2977	2543	3476	4153	4537	2988	2930	286.934	261.715	249.202	290.231	835.652	442.778	312.991	331.544
ENSG00000271018	0	0	0	0.795965	11.452	2.79432	1.98769	1.07609	0.198991	4.32754	-3.99962	0.0108085	1	AC013244.1	12	50756892	50757433	+	193	processed_pseudogene	- && Q5TGZ0.1 RecName: Full=MICOS complex subunit MIC10; AltName: Full=Mitochondrial inner membrane organizing system protein 1	-	0	0	0	1	6	3	2	1	0	0	0	0.294614	4.25995	1.03307	0.739215	0.399267
ENSG00000106524	115.399	119.221	67.9318	127.354	64.8949	62.4065	62.6122	73.1742	107.477	65.7719	0.710708	0.0108427	0.456928	ANKMY2	7	16599776	16645817	-	2854	protein_coding	- && Q8IV38.1 RecName: Full=Ankyrin repeat and MYND domain-containing protein 2	-	142	142	73	160	34	67	63	68	2.88577	2.97873	1.70695	3.18769	1.63243	1.56022	1.57465	1.83601
ENSG00000146540	1309.21	1330.74	2329.22	822.232	3845.98	1639.34	2355.41	3084.08	1447.85	2731.2	-0.91534	0.0108581	0.456928	C7orf50	7	996986	1138260	-	4961	protein_coding	- && Q9BRJ6.1 RecName: Full=Uncharacterized protein C7orf50	-	1611	1585	2503	1033	2015	1760	2370	2866	18.8345	19.1274	33.6701	11.8397	55.6566	23.578	34.0782	44.5172
ENSG00000269937	0	0.839585	0	0	1.90867	3.72576	3.97538	4.30436	0.209896	3.47854	-3.79368	0.0108777	1	AC093525.7	16	2561471	2565096	-	3626	antisense	- && O55173.2 RecName: Full=3-phosphoinositide-dependent protein kinase 1; AltName: Full=Protein kinase B kinase; Short=PkB kinase	-	0	1	0	0	1	4	4	4	0	0.0165108	0	0	0.0377905	0.0733156	0.0786919	0.0850066
ENSG00000099624	2397.37	2766.43	4762.67	1594.32	6670.81	3837.53	4902.64	5445.02	2880.2	5214	-0.856144	0.0109721	0.460616	ATP5F1D	19	1241746	1244826	+	2250	protein_coding	- && P30049.2 RecName: Full=ATP synthase subunit delta, mitochondrial; AltName: Full=F-ATPase delta subunit; Flags: Precursor	-	2950	3295	5118	2003	3495	4120	4933	5060	76.0444	87.6738	151.8	50.6185	212.851	121.697	156.396	173.296
ENSG00000168280	631.444	816.077	548.107	830.987	267.214	576.562	508.848	327.131	706.654	419.939	0.7472	0.011009	0.46106	KIF5C	2	148875250	149026759	+	9215	protein_coding	- && O60282.1 RecName: Full=Kinesin heavy chain isoform 5C; AltName: Full=Kinesin heavy chain neuron-specific 2	-	777	972	589	1044	140	619	512	304	4.8905	6.31492	4.26553	6.44192	2.08182	4.46437	3.96344	2.54214
ENSG00000130159	2113.75	2217.35	2995.51	1518.7	3773.45	2744.02	3349.26	3774.93	2211.33	3410.41	-0.624951	0.0110663	0.461465	ECSIT	19	11505916	11529174	-	2370	protein_coding	- && Q9BQ95.1 RecName: Full=Evolutionarily conserved signaling intermediate in Toll pathway, mitochondrial; AltName: Full=Protein SITPEC; Flags: Precursor	-	2601	2641	3219	1908	1977	2946	3370	3508	63.6531	66.714	90.6412	45.7763	114.306	82.6131	101.433	114.06
ENSG00000112667	372.202	348.428	775.167	226.054	1181.47	443.366	841.786	1080.39	430.463	886.754	-1.04226	0.0110714	0.461465	DNPH1	6	43225629	43229484	-	1250	protein_coding	- && O43598.1 RecName: Full=2'-deoxynucleoside 5'-phosphate N-hydrolase 1; AltName: Full=c-Myc-responsive protein RCL	-	458	415	833	284	619	476	847	1004	21.2512	19.8763	44.4721	12.9187	67.8565	25.3082	48.3361	61.8934
ENSG00000224420	2.43801	4.19793	4.65286	0.795965	24.8128	10.2458	4.96922	8.60872	3.02119	12.1591	-1.9688	0.0111832	0.462813	ADM5	19	49688664	49690575	+	1718	protein_coding	- && C9JUS6.1 RecName: Full=Putative adrenomedullin-5-like protein; Flags: Precursor	-	3	5	5	1	13	11	5	8	0.10128	0.174238	0.194223	0.0330969	1.03689	0.425534	0.207608	0.358829
ENSG00000110711	2376.24	2558.22	3421.72	1768.63	7598.43	2714.22	3864.07	4177.38	2531.2	4588.52	-0.857827	0.0112186	0.462813	AIP	11	67483041	67491103	+	1640	protein_coding	- && O00170.2 RecName: Full=AH receptor-interacting protein; Short=AIP; AltName: Full=Aryl-hydrocarbon receptor-interacting protein; AltName: Full=HBV X-associated protein 2; Short=XAP-2; AltName: Full=Immunophilin homolog ARA9	-	2924	3047	3677	2222	3981	2914	3888	3882	103.41	111.231	149.625	77.039	332.628	118.089	169.114	182.403
ENSG00000051523	574.557	653.197	1188.34	386.839	2091.91	824.325	1141.93	1450.57	700.734	1377.18	-0.974169	0.0112585	0.462813	CYBA	16	88643283	88651152	-	3357	protein_coding	- && P13498.3 RecName: Full=Cytochrome b-245 light chain; AltName: Full=Cytochrome b(558) alpha chain; AltName: Full=Cytochrome b558 subunit alpha; AltName: Full=Neutrophil cytochrome b 22 kDa polypeptide; AltName: Full=Superoxide-generating NADPH oxidase light chain subunit; AltName: Full=p22 phagocyte B-cytochrome; AltName: Full=p22-phox; Short=p22phox	-	707	778	1277	486	1096	885	1149	1348	12.2151	13.8747	25.3859	8.23181	44.7373	17.5209	24.4156	30.9428
ENSG00000182752	4.06334	1.67917	1.86115	0	9.54337	6.52008	11.9261	6.45654	1.90092	8.61153	-2.17579	0.0112688	0.462813	PAPPA	9	116153804	116402322	+	11573	protein_coding	- && Q13219.3 RecName: Full=Pappalysin-1; AltName: Full=Insulin-like growth factor-dependent IGF-binding protein 4 protease; Short=IGF-dependent IGFBP-4 protease; Short=IGFBP-4ase; AltName: Full=Pregnancy-associated plasma protein A; Short=PAPP-A; Flags: Precursor	-	5	2	2	0	5	7	12	6	0.0250583	0.0103462	0.0115329	0	0.0592018	0.0401991	0.0739662	0.0399508
ENSG00000082515	276.307	306.449	240.088	278.588	1609.01	310.17	276.289	451.958	275.358	661.857	-1.26213	0.0113013	0.462813	MRPL22	5	154941070	154969411	+	5267	protein_coding	- && Q9NWU5.1 RecName: Full=39S ribosomal protein L22, mitochondrial; Short=L22mt; Short=MRP-L22; AltName: Full=39S ribosomal protein L25, mitochondrial; Short=L25mt; Short=MRP-L25; Flags: Precursor	-	340	365	258	350	843	333	278	420	3.74406	4.14884	3.26896	3.77846	21.9318	4.2019	3.76513	6.14478
ENSG00000198185	92.6442	114.184	72.5847	109.843	28.6301	77.3096	54.6615	54.8806	97.3139	53.8704	0.828878	0.011302	0.462813	ZNF334	20	46499630	46513559	-	6865	protein_coding	- && Q9HCZ1.2 RecName: Full=Zinc finger protein 334	-	114	136	78	138	15	83	55	51	0.963146	1.18603	0.758241	1.14301	0.299407	0.80353	0.571505	0.572467
ENSG00000100804	2041.42	2263.52	2810.33	1677.1	7539.26	2268.06	3153.47	3651.17	2198.09	4152.99	-0.917421	0.0113046	0.462813	PSMB5	14	23016543	23035230	-	1765	protein_coding	- && P28074.3 RecName: Full=Proteasome subunit beta type-5; AltName: Full=Macropain epsilon chain; AltName: Full=Multicatalytic endopeptidase complex epsilon chain; AltName: Full=Proteasome chain 6; AltName: Full=Proteasome epsilon chain; AltName: Full=Proteasome subunit MB1; AltName: Full=Proteasome subunit X; Flags: Precursor >Q5R8S2.3 RecName: Full=Proteasome subunit beta type-5; Flags: Precur…	-	2512	2696	3020	2107	3950	2435	3173	3393	82.5472	91.4475	114.187	67.8782	306.664	91.6893	128.24	148.136
ENSG00000183684	2174.7	2330.69	2833.59	1886.44	6348.25	2523.27	3134.59	3743.72	2306.36	3937.46	-0.771108	0.0113257	0.462813	ALYREF	17	81887844	81891586	-	1574	protein_coding	- && Q86V81.3 RecName: Full=THO complex subunit 4; Short=Tho4; AltName: Full=Ally of AML-1 and LEF-1; AltName: Full=Aly/REF export factor; AltName: Full=Transcriptional coactivator Aly/REF; AltName: Full=bZIP-enhancing factor BEF	-	2676	2776	3045	2370	3326	2709	3154	3479	98.6073	105.587	129.103	85.6158	289.553	114.385	142.94	170.322
ENSG00000174276	248.677	295.534	469.939	170.336	595.506	426.6	493.941	533.741	296.122	512.447	-0.790988	0.0113454	0.462813	ZNHIT2	11	65116403	65117708	-	1306	protein_coding	- && Q9UHR6.1 RecName: Full=Zinc finger HIT domain-containing protein 2; AltName: Full=Protein FON	-	306	352	505	214	312	458	497	496	13.5896	16.136	25.8048	9.31711	32.7357	23.307	27.1463	29.2657
ENSG00000181524	270.619	348.428	317.325	247.545	1784.61	288.747	367.723	447.654	295.979	722.183	-1.28421	0.0113681	0.462813	RPL24P4	6	42956345	42956765	-	421	processed_pseudogene	- && P83732.1 RecName: Full=60S ribosomal protein L24; AltName: Full=L30 >Q862I1.2 RecName: Full=60S ribosomal protein L24; AltName: Full=Ribosomal protein L30 >Q8BP67.2 RecName: Full=60S ribosomal protein L24 >P83731.1 RecName: Full=60S ribosomal protein L24; AltName: Full=60S ribosomal protein L30 >P61122.1 RecName: Full=60S ribosomal protein L24 >Q66WF5.1 RecName: Full=60S ribosomal protein L2…	-	333	415	341	311	935	310	370	416	45.8764	59.0151	54.0537	42.0038	304.327	48.9378	62.6928	76.1433
ENSG00000141505	143.842	139.371	203.795	124.171	501.981	174.179	216.658	249.653	152.795	285.618	-0.895866	0.0114492	0.464379	ASGR1	17	7173431	7179564	-	3748	protein_coding	- && P07306.2 RecName: Full=Asialoglycoprotein receptor 1; Short=ASGP-R 1; Short=ASGPR 1; AltName: Full=C-type lectin domain family 4 member H1; AltName: Full=Hepatic lectin H1; Short=HL-1	-	177	166	219	156	263	187	218	232	2.73906	2.65158	3.8994	2.36666	9.61539	3.31594	4.14911	4.7699
ENSG00000188158	42.2588	53.7335	35.3618	72.4328	20.9954	29.8061	24.8461	32.2827	50.9467	26.9826	0.903294	0.0114699	0.464379	NHS	X	17375420	17735994	+	10168	protein_coding	- && Q6T4R5.2 RecName: Full=Nance-Horan syndrome protein; AltName: Full=Congenital cataracts and dental anomalies protein	-	52	64	38	91	11	32	25	30	0.296617	0.376826	0.249403	0.508881	0.148241	0.20916	0.175389	0.227356
ENSG00000215482	4.06334	2.51876	1.86115	0	22.9041	9.3144	3.97538	6.45654	2.11081	10.6626	-2.28541	0.0114968	0.464379	CALM2P3	13	41170700	41171148	-	449	processed_pseudogene	- && O82018.3 RecName: Full=Calmodulin; Short=CaM	-	5	3	2	0	12	10	4	6	0.645879	0.400011	0.29726	0	3.66223	1.48019	0.635494	1.02974
ENSG00000188321	110.523	129.296	102.363	118.599	53.4429	83.8296	88.4522	69.9459	115.195	73.9176	0.622036	0.0115525	0.464379	ZNF559	19	9323772	9351162	+	6783	protein_coding	- && Q9BR84.1 RecName: Full=Zinc finger protein 559	-	136	154	110	149	28	90	89	65	1.16291	1.35924	1.08224	1.24904	0.565649	0.88183	0.935979	0.738435
ENSG00000091947	1043.47	1080.55	1319.55	842.927	2649.24	1265.83	1497.72	1558.18	1071.62	1742.74	-0.700349	0.011557	0.464379	TMEM101	17	44011188	44023946	-	3029	protein_coding	- && Q96IK0.1 RecName: Full=Transmembrane protein 101; AltName: Full=Putative NF-kappa-B-activating protein 130	-	1284	1287	1418	1059	1388	1359	1507	1448	24.5863	25.4376	31.2414	19.8796	62.7915	29.8184	35.4905	36.8375
ENSG00000072858	5.68868	5.8771	8.37516	22.287	0	4.6572	1.98769	1.07609	10.557	1.93025	2.31614	0.0115657	0.464379	SIDT1	3	113532296	113629578	+	8060	protein_coding	- && Q9NXL6.2 RecName: Full=SID1 transmembrane family member 1; Flags: Precursor	-	7	7	9	28	0	5	2	1	0.0503722	0.0519948	0.0745179	0.19753	0	0.0412287	0.0177008	0.00956061
ENSG00000197479	12.19	10.075	7.44458	10.3475	0	4.6572	2.98153	2.15218	10.0143	2.44773	1.89238	0.0116214	0.465478	PCDHB11	5	141199582	141203779	+	4198	protein_coding	- && Q9Y5F2.1 RecName: Full=Protocadherin beta-11; Short=PCDH-beta-11; Flags: Precursor	-	15	12	8	13	0	5	3	2	0.207241	0.171134	0.127175	0.176081	0	0.0791575	0.0509773	0.036712
ENSG00000217094	58.5121	65.4877	53.9732	41.3902	211.863	93.144	59.6307	83.9351	54.8408	112.143	-1.01567	0.0116479	0.465478	PPIAP31	10	32188323	32188817	-	495	processed_pseudogene	- && P62937.2 RecName: Full=Peptidyl-prolyl cis-trans isomerase A; Short=PPIase A; AltName: Full=Cyclophilin A; AltName: Full=Cyclosporin A-binding protein; AltName: Full=Rotamase A; Contains: RecName: Full=Peptidyl-prolyl cis-trans isomerase A, N-terminally processed >P62938.2 RecName: Full=Peptidyl-prolyl cis-trans isomerase A; Short=PPIase A; AltName: Full=Cyclophilin A; AltName: Full=Cyclospo…	-	72	78	58	52	111	100	60	78	8.43636	9.43379	7.81944	5.97322	30.7276	13.4264	8.64657	12.1426
ENSG00000203880	363.263	351.786	253.116	435.393	221.406	238.449	275.295	190.468	350.889	231.404	0.599775	0.0117008	0.465478	PCMTD2	20	64255695	64287821	+	5997	protein_coding	- && Q9NV79.2 RecName: Full=Protein-L-isoaspartate O-methyltransferase domain-containing protein 2 >Q5R7K4.1 RecName: Full=Protein-L-isoaspartate O-methyltransferase domain-containing protein 2	-	447	419	272	547	116	256	277	177	4.32316	4.18289	3.02683	5.18637	2.65054	2.83707	3.29491	2.27436
ENSG00000153037	65.0135	73.0439	69.793	86.7602	28.6301	53.0921	54.6615	33.3588	73.6526	42.4356	0.770335	0.0117247	0.465478	SRP19	5	112861188	112898371	+	10517	protein_coding	- && Q15695.2 RecName: Full=U2 small nuclear ribonucleoprotein auxiliary factor 35 kDa subunit-related protein 1; AltName: Full=CCCH type zinc finger, RNA-binding motif and serine/arginine rich protein 1; AltName: Full=U2(RNU2) small nuclear RNA auxiliary factor 1-like 1	-	80	87	75	109	15	57	55	31	0.44119	0.49525	0.475907	0.589312	0.195438	0.360203	0.373051	0.227138
ENSG00000112695	2621.67	2676.6	2903.39	2377.55	15905	2548.42	3099.8	3963.24	2644.8	6379.11	-1.26989	0.0117427	0.465478	COX7A2	6	75237675	75250323	-	1922	protein_coding	- && P14406.1 RecName: Full=Cytochrome c oxidase subunit 7A2, mitochondrial; AltName: Full=Cytochrome c oxidase subunit VIIa-liver/heart; Short=Cytochrome c oxidase subunit VIIa-L; Short=Cytochrome c oxidase subunit VIIaL; Flags: Precursor	-	3226	3188	3120	2987	8333	2736	3119	3683	97.3506	99.3029	108.331	88.3675	594.099	94.6078	115.76	147.662
ENSG00000137962	167.41	172.955	81.8904	171.132	51.5342	122.019	81.4953	55.9567	148.347	77.7512	0.920786	0.0117904	0.465478	ARHGAP29	1	94148988	94275068	-	15524	protein_coding	- && Q52LW3.2 RecName: Full=Rho GTPase-activating protein 29; AltName: Full=PTPL1-associated RhoGAP protein 1; AltName: Full=Rho-type GTPase-activating protein 29	-	206	206	88	215	27	131	82	52	0.769646	0.794439	0.378296	0.78749	0.238326	0.560831	0.376798	0.258119
novel.368	157.658	100.75	67.0013	105.067	305.388	94.0755	255.418	199.077	107.619	213.49	-0.982304	0.011799	0.465478	-	CHR_HG30_PATCH	179616008	179625366	-	2456	-	- && sp|P31943|HNRH1_HUMAN Heterogeneous nuclear ribonucleoprotein H OS=Homo sapiens OX=9606 GN=HNRNPH1 PE=1 SV=4 && PF00076:RNA recognition motif. (a.k.a. RRM, RBD, or RNP domain)|PF08080:RNPHF zinc finger	RRM_1	194	120	72	132	160	101	257	185	4.58143	2.92516	1.9564	3.05602	8.92693	2.73311	7.46453	5.80449
ENSG00000012061	1094.66	1191.37	1380.04	882.725	2299.95	1277	1629.91	1748.65	1137.2	1738.88	-0.6117	0.0118058	0.465478	ERCC1	19	45407333	45478828	-	5576	protein_coding	- && O15446.1 RecName: Full=DNA-directed RNA polymerase I subunit RPA34; AltName: Full=A34.5; AltName: Full=Antisense to ERCC-1 protein; Short=ASE-1; AltName: Full=CD3-epsilon-associated protein; Short=CAST; Short=CD3E-associated protein; AltName: Full=RNA polymerase I-associated factor PAF49	-	1347	1419	1483	1109	1205	1371	1640	1625	14.0111	15.2355	17.7489	11.3089	29.6125	16.341	20.9807	22.457
ENSG00000169738	1170.24	1311.43	1879.76	857.254	2870.65	1559.23	1923.09	2386.77	1304.67	2184.93	-0.743479	0.0118401	0.465782	DCXR	17	82035136	82037732	-	1902	protein_coding	- && Q7Z4W1.2 RecName: Full=L-xylulose reductase; Short=XR; AltName: Full=Carbonyl reductase II; AltName: Full=Dicarbonyl/L-xylulose reductase; AltName: Full=Kidney dicarbonyl reductase; Short=kiDCR; AltName: Full=Short chain dehydrogenase/reductase family 20C member 1; AltName: Full=Sperm surface protein P34H	-	1440	1562	2020	1077	1504	1674	1935	2218	43.9116	49.1663	70.8751	32.197	108.355	58.4937	72.5719	89.8611
ENSG00000226179	4.06334	1.67917	2.79172	4.77579	0	0	0	0	3.32751	0	3.94824	0.0119268	1	LINC00685	X	320990	321851	+	428	antisense	- && Q6UX73.2 RecName: Full=UPF0764 protein C16orf89; Flags: Precursor	-	5	2	3	6	0	0	0	0	0.677569	0.279758	0.467768	0.797109	0	0	0	0
ENSG00000196993	0.812669	2.51876	7.44458	8.75561	0	0	0	1.07609	4.88291	0.269023	3.77528	0.011977	0.469524	NPIPB9	16	28751787	28772807	+	2123	protein_coding	- && E9PQR5.1 RecName: Full=Nuclear pore complex-interacting protein family member B8	-	1	3	8	11	0	0	0	1	0.0273198	0.0845996	0.251474	0.294614	0	0	0	0.036297
ENSG00000110200	130.027	141.89	148.892	72.4328	820.73	109.91	168.954	193.696	123.31	323.322	-1.38561	0.0120804	0.469524	ANAPC15	11	72106378	72112780	-	2883	protein_coding	- && E7EU14.2 RecName: Full=Protein PPP5D1; AltName: Full=PPP5 TPR repeat domain-containing protein 1	-	160	169	160	91	430	118	170	180	3.21887	3.50945	3.70364	1.79476	20.4378	2.72021	4.20632	4.81115
ENSG00000235703	4.87601	5.03751	7.44458	4.77579	0	0	0	2.15218	5.53347	0.538045	3.22867	0.0121393	0.469524	LINC00894	X	149938628	150224580	+	6323	antisense	- && -	-	6	6	8	6	0	0	0	2	0.0550371	0.05681	0.0844345	0.0539559	0	0	0	0.024374
novel.675	24.3801	31.9042	21.4032	12.7354	95.4337	38.1891	35.7784	34.4349	22.6057	50.959	-1.14538	0.0121466	0.469524	-	CHR_HSCHR6_MHC_DBB_CTG1	30898879	30899885	+	377	-	- && sp|Q92759|TF2H4_HUMAN General transcription factor IIH subunit 4 OS=Homo sapiens OX=9606 GN=GTF2H4 PE=1 SV=1 && -	-	30	38	23	16	50	41	36	32	4.61538	6.03447	4.07136	2.41318	18.1735	7.22781	6.81176	6.54078
ENSG00000172922	679.391	583.512	957.56	499.866	1418.14	864.377	971.98	1080.39	680.082	1083.72	-0.671172	0.0121603	0.469524	RNASEH2C	11	65714005	65720947	-	5101	protein_coding	- && Q8TDP1.1 RecName: Full=Ribonuclease H2 subunit C; Short=RNase H2 subunit C; AltName: Full=Aicardi-Goutieres syndrome 3 protein; Short=AGS3; AltName: Full=RNase H1 small subunit; AltName: Full=Ribonuclease HI subunit C	-	836	695	1029	628	743	928	978	1004	9.50558	8.15692	13.4621	7.00027	19.9592	12.0909	13.6767	15.167
ENSG00000279259	29.2561	13.4334	30.7089	11.1435	137.425	15.8345	48.6984	43.0436	21.1355	61.2503	-1.51751	0.0121724	0.469524	AC087741.3	17	80147250	80148596	+	1347	TEC	- && Q8WTZ3.1 RecName: Full=Zinc finger protein ENSP00000375192	-	36	16	33	14	72	17	49	40	1.55011	0.71113	1.63493	0.590977	7.32446	0.838776	2.59493	2.2883
ENSG00000146476	42.2588	43.6584	32.5701	86.7602	15.2694	34.4633	26.8338	18.2935	51.3119	23.715	1.09001	0.0121803	0.469524	ARMT1	6	151452258	151470101	+	2819	protein_coding	- && Q9H993.1 RecName: Full=Protein-glutamate O-methyltransferase; AltName: Full=Acidic residue methyltransferase 1	-	52	52	35	109	8	37	27	17	1.06988	1.10435	0.828564	2.19858	0.388871	0.87231	0.68323	0.464702
ENSG00000204922	168.222	195.623	321.978	146.458	421.817	229.134	360.766	444.425	208.07	364.036	-0.80633	0.0121952	0.469524	UQCC3	11	62670273	62673687	+	2398	protein_coding	- && Q6UW78.2 RecName: Full=Ubiquinol-cytochrome-c reductase complex assembly factor 3; AltName: Full=Assembly factor CBP4 homolog	-	207	233	346	184	221	246	363	413	5.00667	5.81706	9.62897	4.36294	12.6286	6.8179	10.7983	13.2715
ENSG00000231989	1.62534	1.67917	0.930573	2.38789	22.9041	2.79432	1.98769	10.7609	1.65574	9.61175	-2.45847	0.0122063	0.469524	PPP1R2B	5	156850538	156852528	+	1991	protein_coding	- && Q6NXS1.1 RecName: Full=Protein phosphatase inhibitor 2-like protein 3; AltName: Full=Protein phosphatase 1, regulatory subunit 2 pseudogene 3	-	2	2	1	3	12	3	2	10	0.0582621	0.0601389	0.0335183	0.0856763	0.825887	0.100142	0.0716567	0.387034
ENSG00000142669	1149.93	1195.57	1731.8	854.07	2708.41	1494.96	1796.87	2027.35	1232.84	2006.9	-0.702384	0.0122421	0.469524	SH3BGRL3	1	26279176	26281522	+	1786	protein_coding	- && Q9H299.1 RecName: Full=SH3 domain-binding glutamic acid-rich-like protein 3; AltName: Full=SH3 domain-binding protein 1; Short=SH3BP-1 >Q3ZCL8.1 RecName: Full=SH3 domain-binding glutamic acid-rich-like protein 3	-	1415	1424	1861	1073	1419	1605	1808	1884	45.9518	47.7337	69.5373	34.1609	108.871	59.7253	72.2129	81.2868
ENSG00000268043	304.751	264.469	249.394	288.139	137.425	230.997	200.757	182.935	276.688	188.028	0.547675	0.0122428	0.469524	NBPF12	1	146938744	146996202	+	7272	protein_coding	- && Q3BBV0.1 RecName: Full=Neuroblastoma breakpoint family member 1	-	375	315	268	362	72	248	202	170	2.99092	2.5933	2.45943	2.83051	1.35672	2.26653	1.98151	1.80142
ENSG00000105699	6.50135	8.39585	13.9586	8.75561	13.3607	21.4231	18.883	32.2827	9.40285	21.4874	-1.22174	0.0122571	0.469524	LSR	19	35248330	35267964	+	2916	protein_coding	- && Q86X29.4 RecName: Full=Lipolysis-stimulated lipoprotein receptor	-	8	10	15	11	7	23	19	30	0.159122	0.20531	0.343287	0.214494	0.328943	0.524209	0.464798	0.792783
ENSG00000151576	119.462	136.013	95.849	113.027	57.2602	90.3497	81.4953	67.7937	116.088	74.2247	0.630482	0.0123169	0.470139	QTRT2	3	114005833	114088422	+	8054	protein_coding	- && Q9H974.1 RecName: Full=Queuine tRNA-ribosyltransferase accessory subunit 2; AltName: Full=Queuine tRNA-ribosyltransferase domain-containing protein 1	-	147	162	103	142	30	97	82	63	1.0586	1.2042	0.853451	1.00251	0.510411	0.800432	0.726273	0.602767
ENSG00000163159	2711.06	2836.96	3260.73	2252.58	12545.7	2996.44	3504.3	4112.82	2765.33	5789.82	-1.0657	0.0123517	0.470139	VPS72	1	151169987	151195321	-	4545	protein_coding	- && Q15906.1 RecName: Full=Vacuolar protein sorting-associated protein 72 homolog; AltName: Full=Protein YL-1; AltName: Full=Transcription factor-like 1	-	3336	3379	3504	2830	6573	3217	3526	3822	42.5716	44.5093	51.4497	35.4049	198.171	47.0415	55.3409	64.8004
ENSG00000198821	0.812669	1.67917	0.930573	0.795965	34.3561	4.6572	0	2.15218	1.05459	10.2914	-3.22781	0.0123649	0.470139	CD247	1	167430640	167518610	-	4034	protein_coding	- && Q9XSJ9.1 RecName: Full=T-cell surface glycoprotein CD3 zeta chain; AltName: Full=T-cell receptor T3 zeta chain; AltName: CD_antigen=CD247; Flags: Precursor	-	1	2	1	1	18	5	0	2	0.0143778	0.0296818	0.0165431	0.0140953	0.611431	0.0823756	0	0.0382045
ENSG00000177556	351.073	385.37	562.997	264.26	1316.98	417.285	540.652	743.579	390.925	754.625	-0.946789	0.0123806	0.470139	ATOX1	5	151742316	151772532	-	5239	protein_coding	- && O00244.1 RecName: Full=Copper transport protein ATOX1; AltName: Full=Metal transport protein ATX1	-	432	459	605	332	690	448	544	691	4.78259	5.24519	7.70655	3.6033	18.0473	5.68321	7.4071	10.1637
ENSG00000187840	1700.1	1967.99	2870.82	1223.4	4563.64	2146.97	3161.42	3617.82	1940.58	3372.46	-0.797052	0.0124107	0.470177	EIF4EBP1	8	38030341	38060365	+	1073	protein_coding	- && Q13541.3 RecName: Full=Eukaryotic translation initiation factor 4E-binding protein 1; Short=4E-BP1; Short=eIF4E-binding protein 1; AltName: Full=Phosphorylated heat- and acid-stable protein regulated by insulin 1; Short=PHAS-I	-	2092	2344	3085	1537	2391	2305	3181	3362	113.081	130.784	191.871	81.4488	305.345	142.77	211.476	241.445
ENSG00000167414	1141.8	1280.37	2188.71	883.521	4210.53	1619.77	2022.47	2499.76	1373.6	2588.14	-0.91346	0.0124783	0.470177	GNG8	19	46634076	46634685	-	216	protein_coding	- && Q9UK08.1 RecName: Full=Guanine nucleotide-binding protein G(I)/G(S)/G(O) subunit gamma-8; AltName: Full=Gamma-9; Flags: Precursor	-	1405	1525	2352	1110	2206	1739	2035	2323	377.268	422.681	726.669	292.2	1399.47	535.07	672.061	828.736
ENSG00000184990	863.867	702.733	1266.51	604.933	3406.98	958.452	1205.53	1408.6	859.511	1744.89	-1.02056	0.0124945	0.470177	SIVA1	14	104753100	104768494	+	4776	protein_coding	- && O15304.2 RecName: Full=Apoptosis regulatory protein Siva; AltName: Full=CD27-binding protein; Short=CD27BP	-	1063	837	1361	760	1785	1029	1213	1309	12.9091	10.492	19.0172	9.04815	51.2135	14.3191	18.1173	21.1201
ENSG00000183340	111.336	100.75	73.5153	102.679	57.2602	71.7209	61.6184	59.185	97.0701	62.4461	0.631117	0.0125106	0.470177	JRKL	11	96389989	96507574	+	3511	protein_coding	- && -	-	137	120	79	129	30	77	62	55	2.26317	2.0462	1.50158	2.08915	1.17085	1.45755	1.25968	1.20713
ENSG00000122585	1203.56	1397.91	1754.13	1088.88	4441.48	1462.36	1746.19	2392.15	1361.12	2510.54	-0.882421	0.0125167	0.470177	NPY	7	24284163	24291865	+	921	protein_coding	- && P01303.1 RecName: Full=Pro-neuropeptide Y; Contains: RecName: Full=Neuropeptide Y; AltName: Full=Neuropeptide tyrosine; Short=NPY; Contains: RecName: Full=C-flanking peptide of NPY; Short=CPON; Flags: Precursor	-	1481	1665	1885	1368	2327	1570	1757	2223	93.2659	108.231	136.586	84.4573	346.216	113.293	136.085	185.995
ENSG00000103152	511.981	568.399	828.21	278.588	1822.78	638.037	871.602	978.166	546.795	1077.65	-0.977649	0.0125427	0.470177	MPG	16	77007	85853	+	1661	protein_coding	- && P29372.3 RecName: Full=DNA-3-methyladenine glycosylase; AltName: Full=3-alkyladenine DNA glycosylase; AltName: Full=3-methyladenine DNA glycosidase; AltName: Full=ADPG; AltName: Full=N-methylpurine-DNA glycosylase; Flags: Precursor	-	630	677	890	350	955	685	877	909	21.9988	24.4015	35.758	11.9814	78.7852	27.4085	37.6641	42.1711
ENSG00000233799	0	0	0	0	5.72602	1.86288	1.98769	2.15218	0	2.93219	-4.1863	0.0126077	1	AC139887.1	4	764487	765074	-	286	antisense	- && Q07G17.1 RecName: Full=Polycomb group RING finger protein 3	-	0	0	0	0	3	2	2	2	0	0	0	0	1.43736	0.46476	0.498841	0.538871
ENSG00000065057	671.264	726.241	1109.24	448.128	1647.19	864.377	1170.75	1421.52	738.719	1275.96	-0.787943	0.0126554	0.470369	NTHL1	16	2039815	2047866	-	2430	protein_coding	- && P78549.2 RecName: Full=Endonuclease III-like protein 1; Short=hNTH1; AltName: Full=Bifunctional DNA N-glycoslyase/DNA-(apurinic or apyrimidinic site) lyase; Short=DNA glycoslyase/AP lyase; Flags: Precursor	-	826	865	1192	563	863	928	1178	1321	19.7152	21.3111	32.7358	13.1738	48.6648	25.3808	34.581	41.8907
ENSG00000271757	8.93936	5.8771	5.58344	7.95965	0	2.79432	0.993845	1.07609	7.08988	1.21606	2.3828	0.0126717	0.470369	AP002360.2	11	76392196	76392905	+	710	lincRNA	- && -	-	11	7	6	10	0	3	1	1	0.898591	0.590251	0.563957	0.800852	0	0.28082	0.100471	0.108533
ENSG00000170779	847.613	856.377	1054.34	796.761	3609.3	976.15	1163.79	1300.99	888.773	1762.56	-0.986535	0.0126785	0.470369	CDCA4	14	105009573	105021148	-	2513	protein_coding	- && Q9BXL8.1 RecName: Full=Cell division cycle-associated protein 4; AltName: Full=Hematopoietic progenitor protein	-	1043	1020	1133	1001	1891	1048	1171	1209	24.0724	24.2999	30.0878	22.6492	103.112	27.7162	33.2401	37.0727
ENSG00000149923	2456.7	2347.48	3164.88	1845.05	4283.06	2784.08	3600.7	4055.78	2453.53	3680.91	-0.584988	0.0126849	0.470369	PPP4C	16	30075978	30085377	+	2734	protein_coding	- && P60510.1 RecName: Full=Serine/threonine-protein phosphatase 4 catalytic subunit; Short=PP4C; Short=Pp4; AltName: Full=Protein phosphatase X; Short=PP-X >P97470.2 RecName: Full=Serine/threonine-protein phosphatase 4 catalytic subunit; Short=PP4C; Short=Pp4; AltName: Full=Protein phosphatase X; Short=PP-X >Q5R6K8.1 RecName: Full=Serine/threonine-protein phosphatase 4 catalytic subunit; Short=P…	-	3023	2796	3401	2318	2244	2989	3623	3769	64.1309	61.2259	83.0159	48.2087	112.47	72.6594	94.5296	106.23
ENSG00000229543	0	0.839585	0	0	19.0867	2.79432	0.993845	0	0.209896	5.71873	-4.41984	0.0126981	0.470369	AC010163.1	10	78293842	78301003	+	520	lincRNA	- && -	-	0	1	0	0	10	3	1	0	0	0.115131	0	0	2.63516	0.383427	0.137181	0
ENSG00000118496	181.225	217.453	125.627	230.83	89.7077	145.305	125.224	104.381	188.784	116.154	0.692836	0.0127191	0.470369	FBXO30	6	145793502	145814753	-	9009	protein_coding	- && Q8TB52.3 RecName: Full=F-box only protein 30	-	223	259	135	290	47	156	126	97	1.43567	1.72115	1.00002	1.83034	0.714878	1.15083	0.997681	0.82969
ENSG00000011132	342.946	307.288	610.456	237.993	1162.38	463.857	620.159	596.154	374.671	710.638	-0.921768	0.0127669	0.470369	APBA3	19	3750819	3761699	-	5556	protein_coding	- && O96018.1 RecName: Full=Amyloid beta A4 precursor protein-binding family A member 3; AltName: Full=Adapter protein X11gamma; AltName: Full=Neuron-specific X11L2 protein; AltName: Full=Neuronal Munc18-1-interacting protein 3; Short=Mint-3	-	422	366	656	299	609	498	624	554	4.40532	3.94381	7.87943	3.05999	15.0199	5.95705	8.01162	7.68366
ENSG00000159377	7065.34	7343.85	8319.32	6042.17	31642	8125.89	8856.15	10419.8	7192.67	14761	-1.03704	0.0127717	0.470369	PSMB4	1	151399534	151401944	+	2158	protein_coding	- && P28070.4 RecName: Full=Proteasome subunit beta type-4; AltName: Full=26 kDa prosomal protein; Short=HsBPROS26; Short=PROS-26; AltName: Full=Macropain beta chain; AltName: Full=Multicatalytic endopeptidase complex beta chain; AltName: Full=Proteasome beta chain; AltName: Full=Proteasome chain 3; Short=HsN3; Flags: Precursor	-	8694	8747	8940	7591	16578	8724	8911	9683	233.666	242.664	276.464	200.013	1052.67	268.676	294.559	345.764
ENSG00000143469	252.74	316.524	120.974	307.242	62.9862	199.328	120.255	118.37	249.37	125.235	0.985173	0.0127972	0.470369	SYT14	1	209938174	210171389	+	13926	protein_coding	- && Q8NB59.2 RecName: Full=Synaptotagmin-14; AltName: Full=Synaptotagmin XIV; Short=SytXIV	-	311	377	130	386	33	214	121	110	1.29527	1.62073	0.622974	1.57606	0.324712	1.0213	0.619808	0.608677
ENSG00000145780	92.6442	83.9585	53.0427	109.047	38.1735	67.0637	39.7538	44.1197	84.6732	47.2777	0.829919	0.0128398	0.470369	FEM1C	5	115520908	115544894	-	5816	protein_coding	- && Q96JP0.1 RecName: Full=Protein fem-1 homolog C; Short=FEM1c; AltName: Full=FEM1-gamma	-	114	100	57	137	20	72	40	41	1.13686	1.02937	0.654039	1.33939	0.471212	0.822759	0.490607	0.543226
ENSG00000120820	21.1294	10.075	7.44458	14.3274	0	6.52008	0.993845	5.38045	13.2441	3.22359	1.93411	0.0128656	0.470369	GLT8D2	12	103988984	104064183	-	3271	protein_coding	- && Q9H1C3.1 RecName: Full=Glycosyltransferase 8 domain-containing protein 2	-	26	12	8	18	0	7	1	5	0.461021	0.219633	0.163216	0.312898	0	0.142227	0.0218081	0.11779
ENSG00000197747	3.25067	1.67917	7.44458	1.59193	34.3561	6.52008	7.95076	8.60872	3.49159	14.3589	-1.99991	0.0129668	0.470369	S100A10	1	151982915	151994390	-	1543	protein_coding	- && P60902.2 RecName: Full=Protein S100-A10; AltName: Full=Calpactin I light chain; AltName: Full=Calpactin-1 light chain; AltName: Full=Cellular ligand of annexin II; AltName: Full=S100 calcium-binding protein A10; AltName: Full=p10 protein; AltName: Full=p11 >P60903.2 RecName: Full=Protein S100-A10; AltName: Full=Calpactin I light chain; AltName: Full=Calpactin-1 light chain; AltName: Full=Cel…	-	4	2	8	2	18	7	8	8	0.150356	0.0775998	0.346001	0.0737012	1.59852	0.301506	0.369847	0.399526
ENSG00000100300	708.647	712.808	1379.11	511.009	2343.85	953.795	1353.62	1552.8	827.893	1551.02	-0.905077	0.0129894	0.470369	TSPO	22	43151514	43163242	+	1455	protein_coding	- && P30536.3 RecName: Full=Translocator protein; AltName: Full=Mitochondrial benzodiazepine receptor; AltName: Full=PKBS; AltName: Full=Peripheral-type benzodiazepine receptor; Short=PBR	-	872	849	1482	642	1228	1024	1362	1443	34.7601	34.9335	67.9733	25.089	115.65	46.7737	66.7747	76.423
ENSG00000208037	0	0	0	0	7.6347	0.93144	1.98769	2.15218	0	3.1765	-4.28411	0.0130036	1	MIR320A	8	22244962	22245043	-	82	miRNA	- && -	-	0	0	0	0	4	1	2	2	0	0	0	0	6.68431	0.810495	1.73986	1.87948
ENSG00000187164	242.988	237.603	163.781	250.729	116.429	176.042	164.978	122.674	223.775	145.031	0.618659	0.0130306	0.470369	SHTN1	10	116881482	117126586	-	8247	protein_coding	- && A0MZ66.4 RecName: Full=Shootin-1; AltName: Full=Shootin1	-	299	283	176	315	61	189	166	114	2.10282	2.05441	1.4242	2.17183	1.01355	1.52311	1.43585	1.0652
ENSG00000100319	273.869	270.347	381.535	198.991	992.51	318.553	390.581	451.958	281.185	538.4	-0.933723	0.0130329	0.470369	ZMAT5	22	29730956	29767011	-	3200	protein_coding	- && Q9UDW3.1 RecName: Full=Zinc finger matrin-type protein 5; AltName: Full=U11/U12 small nuclear ribonucleoprotein 20 kDa protein; Short=U11/U12 snRNP 20 kDa protein; Short=U11/U12-20K	-	337	322	410	250	520	342	393	420	6.10812	6.02425	8.55041	4.44222	22.2671	7.10298	8.76073	10.1139
ENSG00000147684	1097.1	1217.4	1239.52	938.442	6294.81	1100.96	1284.05	1746.49	1123.12	2606.58	-1.21389	0.0130943	0.470369	NDUFB9	8	124539103	124568510	+	2629	protein_coding	- && Q9Y6M9.3 RecName: Full=NADH dehydrogenase [ubiquinone] 1 beta subcomplex subunit 9; AltName: Full=Complex I-B22; Short=CI-B22; AltName: Full=LYR motif-containing protein 3; AltName: Full=NADH-ubiquinone oxidoreductase B22 subunit	-	1350	1450	1332	1179	3298	1182	1292	1623	29.7832	33.0198	33.8117	25.4996	171.898	29.8807	35.0566	47.5717
ENSG00000163382	2720	2845.36	3456.15	1982.75	8029.79	3091.45	3787.54	4325.88	2751.06	4808.67	-0.80523	0.0130951	0.470369	NAXE	1	156591762	156594299	+	1933	protein_coding	- && Q8NCW5.2 RecName: Full=NAD(P)H-hydrate epimerase; AltName: Full=Apolipoprotein A-I-binding protein; Short=AI-BP; AltName: Full=NAD(P)HX epimerase; AltName: Full=YjeF N-terminal domain-containing protein 1; Short=YjeF_N1; Flags: Precursor	-	3347	3389	3714	2491	4207	3319	3811	4020	100.427	104.963	128.222	73.2744	298.23	114.114	140.639	160.256
ENSG00000172845	417.712	397.124	275.45	493.498	213.771	331.593	259.393	189.392	395.946	248.537	0.668996	0.0131028	0.470369	SP3	2	173906459	173965702	-	10704	protein_coding	- && Q02447.3 RecName: Full=Transcription factor Sp3; AltName: Full=SPR-2	-	514	473	296	620	112	356	261	176	2.78512	2.64552	1.84543	3.29349	1.43378	2.21039	1.73937	1.26703
ENSG00000101883	1.62534	5.8771	3.72229	5.57175	0	0	0	1.07609	4.19912	0.269023	3.56031	0.0131135	1	RHOXF1	X	120109053	120115937	-	769	protein_coding	- && Q8NHV9.1 RecName: Full=Rhox homeobox family member 1; AltName: Full=Ovary-, testis- and epididymis-expressed gene protein; AltName: Full=Paired-like homeobox protein PEPP-1	-	2	7	4	7	0	0	0	1	0.150845	0.544965	0.347126	0.517586	0	0	0	0.100206
ENSG00000160321	16.2534	9.23544	11.1669	11.1435	129.79	13.0402	14.9077	15.0653	11.9498	43.2007	-1.82248	0.0131585	0.470369	ZNF208	19	21932958	22010949	-	6867	protein_coding	- && Q14593.3 RecName: Full=Zinc finger protein 273; AltName: Full=Zinc finger protein HZF9	-	20	11	12	14	68	14	15	14	0.168924	0.0959008	0.116618	0.115923	1.35691	0.135496	0.15582	0.157102
ENSG00000196502	0	0	1.86115	0	24.8128	2.79432	0.993845	1.07609	0.465286	7.41925	-4.0524	0.0131722	0.470369	SULT1A1	16	28605196	28623625	-	8909	protein_coding	- && P50225.3 RecName: Full=Sulfotransferase 1A1; Short=ST1A1; AltName: Full=Aryl sulfotransferase 1; AltName: Full=HAST1/HAST2; AltName: Full=Phenol sulfotransferase 1; AltName: Full=Phenol-sulfating phenol sulfotransferase 1; Short=P-PST 1; AltName: Full=ST1A3; AltName: Full=Thermostable phenol sulfotransferase; Short=Ts-PST	-	0	0	2	0	13	3	1	1	0	0	0.0149815	0	0.199952	0.0223798	0.00800698	0.00864951
ENSG00000130706	948.384	1046.96	1514.04	717.164	1817.06	1290.98	1617.98	1995.07	1056.64	1680.27	-0.669167	0.013183	0.470369	ADRM1	20	62302093	62308862	+	2142	protein_coding	- && Q16186.2 RecName: Full=Proteasomal ubiquitin receptor ADRM1; AltName: Full=110 kDa cell membrane glycoprotein; Short=Gp110; AltName: Full=Adhesion-regulating molecule 1; Short=ARM-1; AltName: Full=Proteasome regulatory particle non-ATPase 13; Short=hRpn13; AltName: Full=Rpn13 homolog	-	1167	1247	1627	901	952	1386	1628	1854	31.5994	34.8533	50.6899	23.9175	60.9015	43.0039	54.2167	66.6977
novel.213	0	0.839585	0	1.59193	5.72602	0.93144	9.93845	6.45654	0.607879	5.76311	-3.20677	0.0132211	0.470369	-	5	54666057	54703310	-	263	-	- && - && -	-	0	1	0	2	3	1	10	6	0	0.227636	0	0.432399	1.56306	0.252702	2.71233	1.75799
ENSG00000134809	360.825	413.076	492.273	270.628	1746.44	339.976	527.732	705.915	384.201	830.015	-1.10914	0.0132252	0.470369	TIMM10	11	57528463	57530803	-	777	protein_coding	- && P62072.1 RecName: Full=Mitochondrial import inner membrane translocase subunit Tim10 >P62073.1 RecName: Full=Mitochondrial import inner membrane translocase subunit Tim10 >P62074.1 RecName: Full=Mitochondrial import inner membrane translocase subunit Tim10	-	444	492	529	340	915	365	531	656	33.1428	37.9089	45.4347	24.881	161.366	31.2202	48.7496	65.0584
ENSG00000107938	221.046	214.094	187.976	252.321	127.881	188.151	135.163	146.348	218.859	149.386	0.544639	0.0132496	0.470369	EDRF1	10	125719515	125764143	+	7741	protein_coding	- && Q3B7T1.1 RecName: Full=Erythroid differentiation-related factor 1	-	272	255	202	317	67	202	136	136	2.03798	1.97215	1.74144	2.32848	1.18601	1.73428	1.25326	1.35383
ENSG00000183828	111.336	141.89	211.24	69.2489	448.538	159.276	219.64	244.273	133.429	267.932	-1.0017	0.0132864	0.470369	NUDT14	14	105172938	105181323	-	1916	protein_coding	- && O95848.2 RecName: Full=Uridine diphosphate glucose pyrophosphatase; Short=UDPG pyrophosphatase; Short=UGPPase; AltName: Full=Nucleoside diphosphate-linked moiety X motif 14; Short=Nudix motif 14	-	137	169	227	87	235	171	221	227	4.14718	5.28066	7.90648	2.58187	16.8067	5.93151	8.22801	9.12959
ENSG00000227615	122.713	120.061	126.558	121.783	574.511	129.47	168.954	175.403	122.779	262.084	-1.08584	0.0133451	0.470369	AP001324.1	11	74745716	74746114	-	399	processed_pseudogene	- && P46405.2 RecName: Full=40S ribosomal protein S12 >Q76I81.1 RecName: Full=40S ribosomal protein S12 >P25398.3 RecName: Full=40S ribosomal protein S12	-	151	143	136	153	301	139	170	163	21.9499	21.4566	22.7467	21.8036	103.372	23.1529	30.393	31.48
ENSG00000168569	466.472	497.874	662.568	425.841	1887.68	594.259	672.833	761.872	513.189	979.161	-0.929924	0.0133849	0.470369	TMEM223	11	62771629	62792021	-	2280	protein_coding	- && A0PJW6.1 RecName: Full=Transmembrane protein 223	-	574	593	712	535	989	638	677	708	14.6017	15.571	20.84	13.3423	59.4391	18.5973	21.1813	23.9287
ENSG00000148335	324.255	359.343	401.077	150.437	767.287	381.891	452.199	635.969	308.778	559.337	-0.855557	0.0133963	0.470369	NTMT1	9	129608884	129636131	+	3029	protein_coding	- && Q9BV86.3 RecName: Full=N-terminal Xaa-Pro-Lys N-methyltransferase 1; AltName: Full=Alpha N-terminal protein methyltransferase 1A; AltName: Full=Methyltransferase-like protein 11A; AltName: Full=N-terminal RCC1 methyltransferase; AltName: Full=X-Pro-Lys N-terminal protein methyltransferase 1A; Short=NTM1A; Contains: RecName: Full=N-terminal Xaa-Pro-Lys N-methyltransferase 1, N-terminally proc…	-	399	428	431	189	402	410	455	591	7.64014	8.45943	9.49579	3.54791	18.186	8.99599	10.7154	15.0352
ENSG00000119705	184.476	157.002	209.379	235.606	1158.56	191.877	266.35	264.718	196.616	470.378	-1.25427	0.0134742	0.470369	SLIRP	14	77708071	77761104	+	2631	protein_coding	- && Q9GZT3.1 RecName: Full=SRA stem-loop-interacting RNA-binding protein, mitochondrial; Flags: Precursor	-	227	187	225	296	607	206	268	246	5.00418	4.25518	5.70709	6.39707	31.6139	5.20368	7.26628	7.20502
ENSG00000106400	2475.39	2675.76	3217.92	2026.53	7867.55	3101.7	3239.93	4006.28	2598.9	4553.87	-0.808717	0.0135792	0.470369	ZNHIT1	7	101217668	101224190	+	5510	protein_coding	- && O43257.1 RecName: Full=Zinc finger HIT domain-containing protein 1; AltName: Full=Cyclin-G1-binding protein 1; AltName: Full=Zinc finger protein subfamily 4A member 1; AltName: Full=p18 Hamlet >Q24JY4.1 RecName: Full=Zinc finger HIT domain-containing protein 1	-	3046	3187	3458	2546	4122	3330	3260	3723	32.0631	34.628	41.8819	26.2735	102.51	40.1659	42.205	52.0669
ENSG00000115350	235.674	226.688	304.297	178.296	689.031	257.078	326.975	398.153	236.239	417.809	-0.818124	0.0136573	0.470369	POLE4	2	74958492	74970128	+	2151	protein_coding	- && Q9NR33.2 RecName: Full=DNA polymerase epsilon subunit 4; AltName: Full=DNA polymerase II subunit 4; AltName: Full=DNA polymerase epsilon subunit p12	-	290	270	327	224	361	276	329	370	7.81961	7.51485	10.1452	5.92131	22.9973	8.52772	10.9107	13.2551
ENSG00000125656	1362.85	1348.37	2019.34	972.669	2494.64	1770.67	2167.58	2428.74	1425.81	2215.4	-0.635654	0.0136875	0.470369	CLPP	19	6361452	6368910	+	2278	protein_coding	- && Q16740.1 RecName: Full=ATP-dependent Clp protease proteolytic subunit, mitochondrial; AltName: Full=Endopeptidase Clp; Flags: Precursor	-	1677	1606	2170	1222	1307	1901	2181	2257	42.6979	42.2074	63.571	30.502	78.6199	55.4617	68.2967	76.3482
ENSG00000167635	385.205	493.676	297.783	483.947	82.073	319.484	259.393	211.99	415.153	218.235	0.920788	0.0136983	0.470369	ZNF146	19	36214602	36238774	+	4146	protein_coding	- && -	-	474	588	320	608	43	343	261	197	6.63096	8.49073	5.15079	8.33844	1.42118	5.49831	4.49065	3.66149
ENSG00000267508	56.8868	52.0543	51.1815	56.5135	24.8128	45.6406	27.8277	25.8262	54.159	31.0268	0.782309	0.0137235	0.470369	ZNF285	19	44382298	44401608	-	6866	protein_coding	- && Q96NJ3.2 RecName: Full=Zinc finger protein 285; AltName: Full=Zinc finger protein 285A	-	70	62	55	71	13	49	28	24	0.591319	0.540611	0.534579	0.587983	0.259448	0.474304	0.290906	0.269357
ENSG00000270696	39.0081	48.696	26.056	33.4305	7.6347	15.8345	21.8646	24.7501	36.7977	17.521	1.02969	0.0137384	0.470369	AC005034.3	2	75660462	75662208	+	1747	antisense	- && P11369.2 RecName: Full=LINE-1 retrotransposable element ORF2 protein; Short=ORF2p; AltName: Full=Long interspersed element-1; Short=L1; AltName: Full=Retrovirus-related Pol polyprotein LINE-1; Includes: RecName: Full=Reverse transcriptase; Includes: RecName: Full=Endonuclease	-	48	58	28	42	4	17	22	23	1.59359	1.98761	1.06959	1.36699	0.313746	0.646726	0.898313	1.01451
ENSG00000108479	818.357	926.902	1342.82	550.808	1759.8	1051.6	1558.35	1730.35	909.721	1525.02	-0.745161	0.0138098	0.470369	GALK1	17	75751594	75765711	-	2891	protein_coding	- && P51570.1 RecName: Full=Galactokinase; AltName: Full=Galactose kinase	-	1007	1104	1443	692	922	1129	1568	1608	20.2027	22.8622	33.3097	13.6103	43.7012	25.9544	38.6897	42.8606
ENSG00000173171	292.561	361.022	398.285	227.646	660.401	342.77	498.91	547.73	319.878	512.453	-0.677678	0.0138433	0.470369	MTX1	1	155208699	155213824	+	3278	protein_coding	- && Q13505.2 RecName: Full=Metaxin-1; AltName: Full=Mitochondrial outer membrane import complex protein 1	-	360	430	428	286	346	368	502	509	6.36973	7.85337	8.7134	4.96098	14.4636	7.46111	10.9243	11.9655
ENSG00000105364	696.457	729.6	1185.55	482.355	2069	912.812	1175.72	1352.65	773.49	1377.54	-0.83179	0.0138899	0.470369	MRPL4	19	10251901	10260045	+	4070	protein_coding	- && Q9BYD3.1 RecName: Full=39S ribosomal protein L4, mitochondrial; Short=L4mt; Short=MRP-L4	-	857	869	1274	606	1084	980	1183	1257	12.2128	12.7827	20.8895	8.4662	36.496	16.0028	20.7342	23.7992
ENSG00000063177	34239.4	35365.9	45815.8	24171.1	119473	38109	47756.2	55696.3	34898	65258.7	-0.902997	0.0139155	0.470369	RPL18	19	48615328	48619536	-	4209	protein_coding	- && Q07020.2 RecName: Full=60S ribosomal protein L18 >Q4R5H8.1 RecName: Full=60S ribosomal protein L18	-	42132	42123	49234	30367	62595	40914	48052	51758	580.578	599.152	780.619	410.236	2037.85	646.037	814.386	947.587
ENSG00000150667	6.50135	3.35834	8.37516	5.57175	0	1.86288	0.993845	0	5.95165	0.714181	2.85248	0.0139172	0.470369	FSIP1	15	39588357	39782830	-	3452	protein_coding	- && Q8NA03.1 RecName: Full=Fibrous sheath-interacting protein 1	-	8	4	9	7	0	2	1	0	0.134415	0.0693723	0.17399	0.115302	0	0.0385056	0.0206646	0
ENSG00000241962	1.62534	0	0	0.795965	15.2694	3.72576	2.98153	2.15218	0.605326	6.03222	-3.20084	0.013936	0.470369	AC079447.1	2	99141485	99322741	+	1993	protein_coding	- && Q8TCC3.1 RecName: Full=39S ribosomal protein L30, mitochondrial; Short=L30mt; Short=MRP-L30; AltName: Full=39S ribosomal protein L28, mitochondrial; Short=L28mt; Short=MRP-L28; Flags: Precursor	-	2	0	0	1	8	4	3	2	0.0582037	0	0	0.0285301	0.550039	0.133388	0.107377	0.0773292
ENSG00000126756	1032.09	1151.07	1205.09	889.093	4693.43	1138.22	1226.4	1746.49	1069.34	2201.14	-1.04057	0.0139478	0.470369	UXT	X	47651798	47659161	-	1243	protein_coding	- && Q9UBK9.1 RecName: Full=Protein UXT; AltName: Full=Androgen receptor trapped clone 27 protein; Short=ART-27; AltName: Full=Ubiquitously expressed transcript protein	-	1270	1371	1295	1117	2459	1222	1234	1623	59.2598	66.0333	69.5267	51.0967	271.08	65.3378	70.8177	100.616
ENSG00000175806	4.06334	1.67917	1.86115	1.59193	7.6347	2.79432	19.8769	8.60872	2.2989	9.72866	-2.08593	0.0139555	0.470369	MSRA	8	10054268	10428891	+	4162	protein_coding	- && Q9UJ68.1 RecName: Full=Mitochondrial peptide methionine sulfoxide reductase; AltName: Full=Peptide-methionine (S)-S-oxide reductase; Short=Peptide Met(O) reductase; AltName: Full=Protein-methionine-S-oxide reductase; Short=PMSR; Flags: Precursor	-	5	2	2	2	4	3	20	8	0.069678	0.028769	0.0320687	0.0273236	0.131695	0.0479053	0.342788	0.148118
ENSG00000230590	160.908	136.852	74.4458	229.238	32.4475	115.499	81.4953	54.8806	150.361	71.0805	1.06741	0.0139572	0.470369	FTX	X	73946555	74293574	-	28487	lincRNA	- && Q5H9K5.1 RecName: Full=Zinc finger matrin-type protein 1	-	198	163	80	288	17	124	82	51	0.403131	0.342561	0.187412	0.574852	0.0817736	0.289294	0.205336	0.137957
ENSG00000169100	29916	32513.8	46886.9	21487.1	63280.2	38301.8	51804.2	56713.2	32700.9	52524.8	-0.683657	0.0139578	0.470369	SLC25A6	X	1386152	1392724	-	2164	protein_coding	- && P12236.4 RecName: Full=ADP/ATP translocase 3; AltName: Full=ADP,ATP carrier protein 3; AltName: Full=ADP,ATP carrier protein, isoform T2; Short=ANT 2; AltName: Full=Adenine nucleotide translocator 3; Short=ANT 3; AltName: Full=Solute carrier family 25 member 6; Contains: RecName: Full=ADP/ATP translocase 3, N-terminally processed	-	36812	38726	50385	26995	33154	41121	52125	52703	986.642	1071.38	1553.81	709.311	2099.37	1262.91	1718.25	1876.72
ENSG00000173465	439.654	455.895	615.109	305.65	1246.36	536.51	680.784	680.089	454.077	785.937	-0.789338	0.0139977	0.470369	SSSCA1	11	65570430	65573942	+	2008	protein_coding	- && O60232.1 RecName: Full=Sjoegren syndrome/scleroderma autoantigen 1; AltName: Full=Autoantigen p27	-	541	543	661	384	653	576	685	632	15.6265	16.1895	21.968	10.8737	44.5615	19.0644	24.3346	24.2535
ENSG00000129559	19.504	16.7917	44.6675	16.7153	125.972	23.286	34.7846	69.9459	24.4196	63.4972	-1.36465	0.0140268	0.470369	NEDD8	14	24216852	24232454	-	3879	protein_coding	- && Q15843.1 RecName: Full=NEDD8; AltName: Full=Neddylin; AltName: Full=Neural precursor cell expressed developmentally down-regulated protein 8; Short=NEDD-8; AltName: Full=Ubiquitin-like protein Nedd8; Flags: Precursor >P61282.1 RecName: Full=NEDD8; AltName: Full=Neddylin; AltName: Full=Ubiquitin-like protein Nedd8; Flags: Precursor >Q4PLJ0.1 RecName: Full=NEDD8; AltName: Full=Neddylin; AltNam…	-	24	20	48	21	66	25	35	65	0.358855	0.308679	0.825799	0.307829	2.3315	0.428336	0.643645	1.29126
ENSG00000267424	18.6914	21.8292	34.4312	13.5314	97.3424	32.6004	39.7538	32.2827	22.1208	50.4948	-1.16778	0.0140558	0.470369	AC020934.1	19	12825711	12832983	+	739	antisense	- && Q9BSG5.2 RecName: Full=Retbindin; Flags: Precursor	-	23	26	37	17	51	35	40	30	1.80514	2.10633	3.34126	1.30802	9.45663	3.14766	3.86112	3.12822
ENSG00000166794	2038.99	2109.88	2030.51	1728.04	6415.05	2133	2480.64	3096.99	1976.85	3531.42	-0.836357	0.0140829	0.470369	PPIB	15	64155812	64163205	-	1911	protein_coding	- && P23284.2 RecName: Full=Peptidyl-prolyl cis-trans isomerase B; Short=PPIase B; AltName: Full=CYP-S1; AltName: Full=Cyclophilin B; AltName: Full=Rotamase B; AltName: Full=S-cyclophilin; Short=SCYLP; Flags: Precursor	-	2509	2513	2182	2171	3361	2290	2496	2878	76.1496	78.7279	76.1986	64.5966	241.001	79.6415	93.1712	116.052
ENSG00000253477	24.3801	26.0271	24.1949	28.6547	0	15.8345	11.9261	12.9131	25.8142	10.1684	1.25463	0.0141039	0.470369	AC012213.1	8	103483398	103501676	-	999	antisense	- && -	-	30	31	26	36	0	17	12	12	1.74174	1.85777	1.73684	2.04903	0	1.13096	0.856868	0.925628
ENSG00000247679	23.5674	26.0271	30.7089	40.5942	1.90867	23.286	11.9261	9.68481	30.2244	11.7014	1.29738	0.0141086	0.470369	AC139795.2	5	177611253	177619754	+	1751	antisense	- && -	-	29	31	33	51	1	25	12	9	0.960593	1.05992	1.25771	1.65613	0.0782572	0.948895	0.48887	0.396075
ENSG00000132716	536.361	503.751	485.759	555.583	425.634	402.382	387.599	399.23	520.364	403.711	0.368384	0.0141115	0.470369	DCAF8	1	160215715	160262531	-	7587	protein_coding	- && Q5TAQ9.1 RecName: Full=DDB1- and CUL4-associated factor 8; AltName: Full=WD repeat-containing protein 42A	-	660	600	522	698	223	432	390	371	5.04547	4.73454	4.59149	5.23113	4.02759	3.78423	3.66684	3.76812
ENSG00000106077	152.782	175.473	251.255	128.15	593.598	229.134	223.615	284.088	176.915	332.609	-0.905599	0.0141736	0.470369	ABHD11	7	73736094	73738867	-	2289	protein_coding	- && Q8NFV4.1 RecName: Full=Protein ABHD11; AltName: Full=Alpha/beta hydrolase domain-containing protein 11; Short=Abhydrolase domain-containing protein 11; AltName: Full=Williams-Beuren syndrome chromosomal region 21 protein	-	188	209	270	161	311	246	225	264	4.76365	5.46635	7.87174	3.99936	18.6177	7.14256	7.01188	8.88748
ENSG00000082014	1508.31	1602.77	1988.63	1119.92	3733.37	1929.94	2069.18	2303.91	1554.91	2509.1	-0.689599	0.0141828	0.470369	SMARCD3	7	151238764	151277896	-	5198	protein_coding	- && Q6STE5.1 RecName: Full=SWI/SNF-related matrix-associated actin-dependent regulator of chromatin subfamily D member 3; AltName: Full=60 kDa BRG-1/Brm-associated factor subunit C; AltName: Full=BRG1-associated factor 60C; Short=BAF60C	-	1856	1909	2137	1407	1956	2072	2082	2141	20.7095	21.987	27.436	15.3911	51.5636	26.4922	28.5721	31.7396
ENSG00000213864	0	1.67917	0	0	30.5388	1.86288	0	2.15218	0.419793	8.63846	-4.29615	0.0142623	0.470369	EEF1B2P2	5	68159218	68159893	-	676	processed_pseudogene	- && Q5E983.3 RecName: Full=Elongation factor 1-beta; Short=EF-1-beta	-	0	2	0	0	16	2	0	2	0	0.177125	0	0	3.24328	0.196629	0	0.227984
ENSG00000164587	44833.3	51498.5	47373.6	40145.3	236139	47106.7	54259	66553	45962.7	101014	-1.13601	0.0142662	0.470369	RPS14	5	150442635	150449756	-	5099	protein_coding	- && P62263.3 RecName: Full=40S ribosomal protein S14 >P62264.3 RecName: Full=40S ribosomal protein S14 >P62265.3 RecName: Full=40S ribosomal protein S14	-	55168	61338	50908	50436	123719	50574	54595	61847	627.523	720.181	666.276	562.427	3324.77	659.184	763.776	934.661
ENSG00000183397	34.9448	39.4605	62.3484	27.0628	80.1643	64.2694	59.6307	83.9351	40.9541	71.9999	-0.813605	0.0142825	0.470369	C19orf71	19	3539154	3544030	+	674	protein_coding	- && A6NCJ1.2 RecName: Full=Uncharacterized protein C19orf71	-	43	47	67	34	42	69	60	78	3.70029	4.17479	6.63388	2.86833	8.53886	6.80383	6.35023	8.91775
ENSG00000006327	58.5121	72.2044	127.488	51.7377	238.584	81.0353	129.2	165.718	77.4857	153.634	-0.981623	0.0142842	0.470369	TNFRSF12A	16	3018445	3022383	+	1848	protein_coding	- && Q9NP84.1 RecName: Full=Tumor necrosis factor receptor superfamily member 12A; AltName: Full=Fibroblast growth factor-inducible immediate-early response protein 14; Short=FGF-inducible 14; AltName: Full=Tweak-receptor; Short=TweakR; AltName: CD_antigen=CD266; Flags: Precursor	-	72	86	137	65	125	87	130	154	2.25974	2.78608	4.94734	1.99996	9.2687	3.12883	5.0181	6.42154
ENSG00000248714	8.12669	7.55627	6.51401	5.57175	0	0.93144	2.98153	1.07609	6.94218	1.24727	2.33633	0.0142912	0.470369	AC091180.2	17	49361165	49369998	+	881	lincRNA	- && -	-	10	9	7	7	0	1	3	1	0.658342	0.611594	0.530243	0.451786	0	0.0754377	0.242909	0.0874671
ENSG00000242485	694.019	681.743	746.319	659.059	3158.86	761.918	795.076	1050.26	695.285	1441.53	-1.0504	0.0143191	0.470369	MRPL20	1	1401908	1407313	-	2788	protein_coding	- && Q9BYC9.1 RecName: Full=39S ribosomal protein L20, mitochondrial; Short=L20mt; Short=MRP-L20; Flags: Precursor	-	854	812	802	828	1655	818	800	976	17.7661	17.4365	19.1971	16.8868	81.3422	19.4996	20.4689	26.976
ENSG00000163660	283.621	286.299	228.921	357.388	175.598	237.517	191.812	187.24	289.057	198.042	0.541988	0.0143249	0.470369	CCNL1	3	157146508	157160760	-	8729	protein_coding	- && Q9UK58.1 RecName: Full=Cyclin-L1; Short=Cyclin-L	-	349	341	246	449	92	255	193	174	2.31893	2.33877	1.88072	2.92477	1.44422	1.94151	1.57721	1.53605
ENSG00000185187	429.902	502.072	1026.42	298.487	1599.47	648.283	967.011	1254.72	564.221	1117.37	-0.985299	0.0143266	0.470369	SIGIRR	11	405716	417455	-	3496	protein_coding	- && Q6IA17.3 RecName: Full=Single Ig IL-1-related receptor; AltName: Full=Single Ig IL-1R-related molecule; AltName: Full=Single immunoglobulin domain-containing IL1R-related protein; AltName: Full=Toll/interleukin-1 receptor 8; Short=TIR8	-	529	598	1103	375	838	696	973	1166	8.77631	10.2406	21.0551	6.09916	32.8461	13.2313	19.8536	25.7009
ENSG00000167900	1202.75	1389.51	1861.15	946.402	2149.17	1654.24	2047.32	2434.12	1349.95	2071.21	-0.617611	0.0143618	0.470369	TK1	17	78174075	78187233	-	1861	protein_coding	- && P04183.2 RecName: Full=Thymidine kinase, cytosolic	-	1480	1655	2000	1189	1126	1776	2060	2262	46.1257	53.2413	71.7194	36.3284	82.9092	63.4251	78.9621	93.6628
ENSG00000231007	6.50135	4.19793	3.72229	1.59193	9.54337	13.0402	10.9323	12.9131	4.00337	11.6072	-1.5498	0.0143765	0.470369	CDC20P1	9	87011652	87013151	+	1500	processed_pseudogene	- && Q12834.2 RecName: Full=Cell division cycle protein 20 homolog; AltName: Full=p55CDC	-	8	5	4	2	5	14	11	12	0.309333	0.199561	0.17796	0.075814	0.456761	0.620299	0.523118	0.616468
ENSG00000236552	4927.21	5081.17	5616.01	4294.23	18059.9	5372.55	5986.92	7951.23	4979.65	9342.64	-0.907542	0.0144366	0.470369	RPL13AP5	10	96750288	96750899	+	612	processed_pseudogene	- && P40429.2 RecName: Full=60S ribosomal protein L13a; AltName: Full=23 kDa highly basic protein	-	6063	6052	6035	5395	9462	5768	6024	7389	574.598	592.031	658.08	501.246	2118.57	626.381	702.153	930.368
ENSG00000064490	598.124	672.508	911.961	392.411	1626.19	739.564	943.159	1163.25	643.751	1118.04	-0.795316	0.0144423	0.470369	RFXANK	19	19192229	19201869	+	2503	protein_coding	- && O14593.2 RecName: Full=DNA-binding protein RFXANK; AltName: Full=Ankyrin repeat family A protein 1; AltName: Full=Regulatory factor X subunit B; Short=RFX-B; AltName: Full=Regulatory factor X-associated ankyrin-containing protein	-	736	801	980	493	852	794	949	1081	17.0547	19.1588	26.1287	11.1994	46.6433	21.0826	27.046	33.2802
ENSG00000169914	91.8316	99.0711	81.8904	75.6167	20.9954	60.5436	58.6368	55.9567	87.1024	49.0331	0.797412	0.014474	0.470369	OTUD3	1	19882513	19912945	+	6767	protein_coding	- && Q5T2D3.1 RecName: Full=OTU domain-containing protein 3	-	113	118	88	95	11	65	59	52	0.968523	1.04396	0.86784	0.798248	0.222745	0.638383	0.621948	0.592145
ENSG00000214353	3.25067	2.51876	0.930573	7.16368	0	0	0	0	3.46592	0	4.01089	0.0144779	1	VAC14-AS1	16	70755098	70773251	+	4853	antisense	- && Q96CB5.2 RecName: Full=Putative uncharacterized protein C8orf44	-	4	3	1	9	0	0	0	0	0.0478054	0.037009	0.0137513	0.105449	0	0	0	0
ENSG00000248697	0	0	0	0.795965	9.54337	3.72576	0	4.30436	0.198991	4.39337	-4.05344	0.0144783	1	TOX4P1	4	112455924	112457785	+	1862	processed_pseudogene	- && Q5R6A9.2 RecName: Full=TOX high mobility group box family member 4	-	0	0	0	1	5	4	0	4	0	0	0	0.0305373	0.36796	0.142773	0	0.165539
ENSG00000107874	2346.99	2378.55	3400.31	1892.8	5267.94	2729.12	3637.47	4244.1	2504.66	3969.66	-0.664074	0.0144848	0.470369	CUEDC2	10	102423245	102432661	-	1412	protein_coding	- && Q9H467.1 RecName: Full=CUE domain-containing protein 2	-	2888	2833	3654	2378	2760	2930	3660	3944	118.629	120.118	172.698	95.7608	267.846	137.911	184.903	215.24
ENSG00000198718	65.8262	34.423	40.0146	74.0247	17.1781	30.7375	38.7599	17.2174	53.5721	25.9732	1.02245	0.0145	0.470369	TOGARAM1	14	44962208	45074431	+	10274	protein_coding	- && Q9Y4F4.4 RecName: Full=Crescerin-1; AltName: Full=Protein FAM179B	-	81	41	43	93	9	33	39	16	0.45727	0.238914	0.279307	0.5147	0.120037	0.213471	0.270784	0.120005
ENSG00000130811	6203.1	6868.65	9007.95	4508.34	21970.7	7213.07	9383.88	10671.6	6647.01	12309.8	-0.888885	0.0145069	0.470369	EIF3G	19	10115017	10119918	-	3486	protein_coding	- && O75821.2 RecName: Full=Eukaryotic translation initiation factor 3 subunit G; Short=eIF3g; AltName: Full=Eukaryotic translation initiation factor 3 RNA-binding subunit; Short=eIF-3 RNA-binding subunit; AltName: Full=Eukaryotic translation initiation factor 3 subunit 4; AltName: Full=eIF-3-delta; AltName: Full=eIF3 p42; AltName: Full=eIF3 p44	-	7633	8181	9680	5664	11511	7744	9442	9917	126.998	140.5	185.311	92.386	452.477	147.639	193.212	219.217
ENSG00000105427	34.1321	39.4605	106.085	23.8789	181.324	66.1323	84.4768	138.816	50.8892	117.687	-1.20636	0.0145415	0.470369	CNFN	19	42387019	42390287	-	603	protein_coding	- && Q9BYD5.2 RecName: Full=Cornifelin	-	42	47	114	30	95	71	85	129	4.0398	4.66635	12.6165	2.82888	21.5882	7.82538	10.0554	16.4852
ENSG00000229132	230.798	235.924	235.435	186.256	505.799	277.569	274.301	321.751	222.103	344.855	-0.627986	0.0145661	0.470369	EIF4A1P10	X	92113246	92114461	-	1216	processed_pseudogene	- && P60842.1 RecName: Full=Eukaryotic initiation factor 4A-I; Short=eIF-4A-I; Short=eIF4A-I; AltName: Full=ATP-dependent RNA helicase eIF4A-1 >P60843.1 RecName: Full=Eukaryotic initiation factor 4A-I; Short=eIF-4A-I; Short=eIF4A-I; AltName: Full=ATP-dependent RNA helicase eIF4A-1 >Q3SZ54.1 RecName: Full=Eukaryotic initiation factor 4A-I; Short=eIF-4A-I; Short=eIF4A-I; AltName: Full=ATP-dependent…	-	284	281	253	234	265	298	276	299	13.546	13.8347	13.8848	10.9419	29.8623	16.2872	16.191	18.9478
ENSG00000106367	3224.67	3379.33	4101.97	2437.24	14229.2	3220.92	4632.31	4885.45	3285.8	6741.96	-1.03663	0.0145777	0.470369	AP1S1	7	101154400	101161596	+	1756	protein_coding	- && P61966.1 RecName: Full=AP-1 complex subunit sigma-1A; AltName: Full=Adaptor protein complex AP-1 subunit sigma-1A; AltName: Full=Adaptor-related protein complex 1 subunit sigma-1A; AltName: Full=Clathrin assembly protein complex 1 sigma-1A small chain; AltName: Full=Clathrin coat assembly protein AP19; AltName: Full=Golgi adaptor HA1/AP1 adaptin sigma-1A subunit; AltName: Full=HA1 19 kDa sub…	-	3968	4025	4408	3062	7455	3458	4661	4540	131.061	137.227	167.521	99.1496	581.747	130.877	189.344	199.229
ENSG00000087088	511.169	543.212	844.96	372.512	1528.85	625.928	812.965	1080.39	567.963	1012.03	-0.832157	0.0146188	0.470369	BAX	19	48954815	48961798	+	2587	protein_coding	- && Q07812.1 RecName: Full=Apoptosis regulator BAX; AltName: Full=Bcl-2-like protein 4; Short=Bcl2-L-4	-	629	647	908	468	801	672	818	1004	14.102	14.9729	23.423	10.2863	42.4274	17.2638	22.5556	29.906
novel.479	50.3855	99.9107	189.837	110.639	70.6209	55.8864	42.7353	61.3372	112.693	57.645	0.973462	0.0147019	0.470369	-	CHR_HSCHR16_1_CTG1	15040744	15060746	+	3169	-	- && sp|Q96AB6|NTAN1_HUMAN Protein N-terminal asparagine amidohydrolase OS=Homo sapiens OX=9606 GN=NTAN1 PE=1 SV=3 && PF14736:Protein N-terminal asparagine amidohydrolase	-	62	119	204	139	37	60	43	57	1.13474	2.24813	4.29597	2.49404	1.59989	1.25833	0.96793	1.38603
ENSG00000124702	5893.47	5914.88	6739.21	4451.03	11053.1	6362.67	7587.01	9296.35	5749.65	8574.79	-0.576431	0.0147163	0.470369	KLHDC3	6	43014103	43021298	+	2019	protein_coding	- && Q9BQ90.1 RecName: Full=Kelch domain-containing protein 3; AltName: Full=Protein Peas; AltName: Full=Testis intracellular mediator protein	-	7252	7045	7242	5592	5791	6831	7634	8639	208.329	208.901	239.373	157.486	393.032	224.86	269.72	329.722
ENSG00000264278	13.8154	10.9146	22.3338	15.1233	66.8036	22.3546	30.8092	22.5979	15.5468	35.6413	-1.16382	0.0147223	0.470369	ZNF236-DT	18	76794732	76822295	-	1295	lincRNA	- && Q86U02.1 RecName: Full=Putative uncharacterized protein encoded by LINC00596	-	17	13	24	19	35	24	31	21	0.761389	0.600994	1.23679	0.834246	3.70347	1.2317	1.70761	1.2496
ENSG00000175906	131.652	174.634	206.587	108.251	351.196	165.796	230.572	313.142	155.281	265.177	-0.768465	0.0147602	0.470369	ARL4D	17	43398959	43401137	+	1612	protein_coding	- && Q5REU3.1 RecName: Full=ADP-ribosylation factor-like protein 4D; AltName: Full=ADP-ribosylation factor-like protein 4L >P49703.2 RecName: Full=ADP-ribosylation factor-like protein 4D; AltName: Full=ADP-ribosylation factor-like protein 4L	-	162	208	222	136	184	178	232	291	5.82878	7.72494	9.19054	4.79716	15.641	7.3387	10.2665	13.9107
ENSG00000143774	4667.97	4635.35	7026.76	3418.67	18951.2	5485.25	6463.97	7957.69	4937.19	9714.53	-0.976269	0.0147616	0.470369	GUK1	1	228139962	228148984	+	4725	protein_coding	- && Q16774.2 RecName: Full=Guanylate kinase; AltName: Full=GMP kinase	-	5744	5521	7551	4295	9929	5889	6504	7395	70.5083	69.954	106.649	51.6859	287.948	82.8331	98.1921	120.603
ENSG00000274265	60.1375	40.3001	65.1401	39.7982	106.886	56.8179	83.483	109.761	51.344	89.2369	-0.790636	0.0147629	0.470369	AC245297.3	1	149176022	149251013	+	1331	lincRNA	- && Q8WTZ3.1 RecName: Full=Zinc finger protein ENSP00000375192	-	74	48	70	50	56	61	84	102	3.22464	2.15904	3.50972	2.13601	5.76528	3.0459	4.50193	5.90531
ENSG00000198758	0	0	0	0	17.1781	0	0.993845	1.07609	0	4.812	-4.89512	0.014805	1	EPS8L3	1	109750080	109764027	-	3477	protein_coding	- && Q8TE67.2 RecName: Full=Epidermal growth factor receptor kinase substrate 8-like protein 3; Short=EPS8-like protein 3; AltName: Full=Epidermal growth factor receptor pathway substrate 8-related protein 3; Short=EPS8-related protein 3	-	0	0	0	0	9	0	1	1	0	0	0	0	0.35469	0	0.020516	0.0221624
ENSG00000174032	69.8895	53.7335	48.3898	60.4933	7.6347	34.4633	37.7661	35.511	58.1265	28.8438	0.967927	0.0148156	0.470369	SLC25A30	13	45393316	45418455	-	6794	protein_coding	- && Q5SVS4.1 RecName: Full=Kidney mitochondrial carrier protein 1; AltName: Full=Solute carrier family 25 member 30	-	86	64	52	76	4	37	38	33	0.734177	0.563964	0.510776	0.636061	0.0806761	0.361943	0.398984	0.374291
ENSG00000241741	32.5067	26.0271	40.9452	23.8789	137.425	41.9148	55.6553	36.5871	30.8395	67.8954	-1.11605	0.0148596	0.470369	RPL7AP30	4	112788083	112788878	-	796	processed_pseudogene	- && P62425.2 RecName: Full=60S ribosomal protein L7a >P62424.2 RecName: Full=60S ribosomal protein L7a; AltName: Full=PLA-X polypeptide; AltName: Full=Surfeit locus protein 3 >Q4R5C2.1 RecName: Full=60S ribosomal protein L7a	-	40	31	44	30	72	45	56	34	2.91457	2.33155	3.68886	2.14298	12.3945	3.7572	5.01849	3.29144
ENSG00000169727	7029.58	7486.58	10102.3	5525.59	11639.1	9838.8	10652	11602.4	7536.01	10933.1	-0.536823	0.0149076	0.470369	GPS1	17	82050691	82057470	+	6155	protein_coding	- && Q13098.4 RecName: Full=COP9 signalosome complex subunit 1; Short=SGN1; Short=Signalosome subunit 1; AltName: Full=G protein pathway suppressor 1; Short=GPS-1; AltName: Full=JAB1-containing signalosome subunit 1; AltName: Full=Protein MFH	-	8650	8917	10856	6942	6098	10563	10718	10782	81.5109	86.7336	117.705	64.1309	135.759	114.057	124.218	134.987
ENSG00000179958	1091.41	1133.44	1326.07	944.014	5653.49	1108.41	1383.43	1657.18	1123.73	2450.63	-1.12403	0.0149281	0.470369	DCTPP1	16	30423619	30430075	-	1581	protein_coding	- && Q9H773.1 RecName: Full=dCTP pyrophosphatase 1; AltName: Full=Deoxycytidine-triphosphatase 1; Short=dCTPase 1; AltName: Full=RS21C6; AltName: Full=XTP3-transactivated gene A protein	-	1343	1350	1425	1186	2962	1190	1392	1540	49.2688	51.1209	60.15	42.6543	256.722	50.0241	62.8066	75.0602
ENSG00000213228	10.5647	10.9146	3.72229	3.18386	57.2602	8.38296	11.9261	19.3696	7.09636	24.2347	-1.72674	0.0149695	0.470369	RPL12P38	17	60433678	60435996	-	2319	transcribed_processed_pseudogene	- && Q6QMZ7.1 RecName: Full=60S ribosomal protein L12	-	13	13	4	4	30	9	12	18	0.32514	0.335613	0.11511	0.0980776	1.77268	0.257933	0.369129	0.598126
novel.455	6.50135	20.9896	29.7783	32.6346	0	9.3144	11.9261	4.30436	22.476	6.38623	1.73297	0.0149805	0.470369	-	CHR_HSCHR15_4_CTG8	31079370	31094209	+	2399	-	- && sp|Q9Y2M0|FAN1_HUMAN Fanconi-associated nuclease 1 OS=Homo sapiens OX=9606 GN=FAN1 PE=1 SV=4 && PF08774:VRR-NUC domain	-	8	25	32	41	0	10	12	4	0.193414	0.623888	0.89017	0.971771	0	0.277035	0.35682	0.128484
ENSG00000187778	1609.08	1637.19	1986.77	1102.41	4242.98	1783.71	2287.83	2365.25	1583.87	2669.94	-0.752641	0.0150051	0.470369	MCRS1	12	49556544	49568153	-	3269	protein_coding	- && Q96EZ8.1 RecName: Full=Microspherule protein 1; AltName: Full=58 kDa microspherule protein; AltName: Full=Cell cycle-regulated factor p78; AltName: Full=INO80 complex subunit J; AltName: Full=MCRS2	-	1980	1950	2135	1385	2223	1915	2302	2198	35.13	35.7122	43.5849	24.0905	93.1827	38.933	50.2329	51.8124
ENSG00000177565	557.491	533.137	327.562	659.059	272.94	432.188	324.987	267.947	519.312	324.516	0.676136	0.015014	0.470369	TBL1XR1	3	177019340	177228000	-	11603	protein_coding	- && Q9BZK7.1 RecName: Full=F-box-like/WD repeat-containing protein TBL1XR1; AltName: Full=Nuclear receptor corepressor/HDAC3 complex subunit TBLR1; AltName: Full=TBL1-related protein 1; AltName: Full=Transducin beta-like 1X-related protein 1	-	686	635	352	828	143	464	327	249	3.42911	3.27642	2.02454	4.05761	1.68879	2.65774	2.01037	1.65367
ENSG00000278619	4.87601	8.39585	22.3338	16.7153	41.9908	11.1773	57.643	32.2827	13.0802	35.7735	-1.4509	0.0150643	0.470369	MRM1	17	36601572	36608971	+	1857	protein_coding	- && Q6IN84.1 RecName: Full=rRNA methyltransferase 1, mitochondrial; AltName: Full=16S rRNA (guanosine(1145)-2'-O)-methyltransferase; AltName: Full=16S rRNA [Gm1145] 2'-O-methyltransferase; Flags: Precursor	-	6	10	24	21	22	12	58	30	0.187399	0.322392	0.862487	0.64301	1.62338	0.429471	2.22799	1.24489
novel.152	0.812669	0	0	0.795965	3.81735	2.79432	4.96922	5.38045	0.402158	4.24034	-3.3414	0.0150701	1	-	20	30537668	30538431	+	269	-	- && - && -	-	1	0	0	1	2	3	5	5	0.215613	0	0	0.211377	1.0188	0.741197	1.32591	1.43231
ENSG00000174851	1217.38	1357.61	1704.81	917.747	2660.69	1582.52	1782.96	2025.2	1299.39	2012.84	-0.630736	0.0150781	0.470369	YIF1A	11	66284580	66289170	-	2370	protein_coding	- && O95070.2 RecName: Full=Protein YIF1A; AltName: Full=54TMp; AltName: Full=YIP1-interacting factor homolog A	-	1498	1617	1832	1153	1394	1699	1794	1882	36.6599	40.8468	51.5858	27.6625	80.5982	47.6441	53.9973	61.1916
ENSG00000169567	3565.18	3815.92	3702.75	4217.82	23932.9	3483.59	3981.34	5761.39	3825.42	9289.79	-1.27982	0.0151325	0.470369	HINT1	5	131159027	131171735	-	1936	protein_coding	- && P49773.2 RecName: Full=Histidine triad nucleotide-binding protein 1; AltName: Full=Adenosine 5'-monophosphoramidase; AltName: Full=Protein kinase C inhibitor 1; AltName: Full=Protein kinase C-interacting protein 1; Short=PKCI-1	-	4387	4545	3979	5299	12539	3740	4006	5354	131.429	140.548	137.158	155.632	887.5	128.39	147.606	213.105
ENSG00000118194	0	0.839585	1.86115	0.795965	15.2694	2.79432	3.97538	3.22827	0.874174	6.31684	-2.80286	0.0151353	0.470369	TNNT2	1	201359008	201377762	-	7259	protein_coding	- && P45379.3 RecName: Full=Troponin T, cardiac muscle; Short=TnTc; AltName: Full=Cardiac muscle troponin T; Short=cTnT	-	0	1	2	1	8	3	4	3	0	0.00824746	0.0183868	0.0078331	0.151016	0.0274669	0.039308	0.0318468
ENSG00000231028	19.504	12.5938	9.30573	9.55158	0	2.79432	7.95076	3.22827	12.7388	3.49334	1.75884	0.0151457	0.470369	LINC00271	6	135497801	135716055	+	3825	lincRNA	- && P0C7V0.1 RecName: Full=Putative uncharacterized protein encoded by LINC00271	-	24	15	10	12	0	3	8	3	0.363921	0.234778	0.17447	0.178386	0	0.052126	0.149196	0.0604381
ENSG00000116406	217.795	243.48	110.738	234.81	85.8903	164.865	119.261	86.0872	201.706	114.026	0.816224	0.0151484	0.470369	EDEM3	1	184690231	184754913	-	7804	protein_coding	- && Q9BZQ6.2 RecName: Full=ER degradation-enhancing alpha-mannosidase-like protein 3; AltName: Full=Alpha-1,2-mannosidase EDEM3; Flags: Precursor	-	268	290	119	295	45	177	120	80	1.9918	2.22473	1.01761	2.14939	0.790143	1.50737	1.09689	0.789939
ENSG00000268916	242.175	223.33	211.24	174.316	1168.11	207.711	266.35	304.534	212.765	486.676	-1.18958	0.0151585	0.470369	CSAG3	X	152753921	152760222	+	1083	protein_coding	- && Q6PB30.2 RecName: Full=Putative chondrosarcoma-associated gene 1 protein; AltName: Full=Cancer/testis antigen 24.1; Short=CT24.1; AltName: Full=Cancer/testis antigen CSAGE; Flags: Precursor	-	298	266	227	219	612	223	268	283	15.9594	14.7045	13.9878	11.4981	77.4343	13.6849	17.6524	20.1363
ENSG00000090013	202.355	216.613	283.825	122.579	675.671	227.271	316.043	340.045	206.343	389.757	-0.913532	0.0151723	0.470369	BLVRB	19	40447765	40465840	-	1689	protein_coding	- && P30043.3 RecName: Full=Flavin reductase (NADPH); Short=FR; AltName: Full=Biliverdin reductase B; Short=BVR-B; AltName: Full=Biliverdin-IX beta-reductase; AltName: Full=Green heme-binding protein; Short=GHBP; AltName: Full=NADPH-dependent diaphorase; AltName: Full=NADPH-flavin reductase; Short=FLR	-	249	258	305	154	354	244	318	316	8.55061	9.14507	12.051	5.18444	28.72	9.60118	13.4306	14.4171
ENSG00000110422	140.592	168.757	80.9598	202.971	72.5296	120.156	74.5384	60.2611	148.32	81.8712	0.853029	0.0151847	0.470369	HIPK3	11	33256672	33357023	+	7958	protein_coding	- && Q9H422.1 RecName: Full=Homeodomain-interacting protein kinase 3; AltName: Full=Androgen receptor-interacting nuclear protein kinase; Short=ANPK; AltName: Full=Fas-interacting serine/threonine-protein kinase; Short=FIST; AltName: Full=Homolog of protein kinase YAK1	-	173	201	87	255	38	129	75	56	1.26087	1.51213	0.729572	1.82199	0.65432	1.07733	0.672288	0.542257
ENSG00000214253	1627.78	1878.99	2996.44	1263.2	4981.64	1924.36	3111.73	3998.75	1941.6	3504.12	-0.851543	0.0152062	0.470369	FIS1	7	101239458	101252316	-	1795	protein_coding	- && P84817.1 RecName: Full=Mitochondrial fission 1 protein; AltName: Full=FIS1 homolog; Short=rFis1; AltName: Full=Tetratricopeptide repeat protein 11; Short=TPR repeat protein 11	-	2003	2238	3220	1587	2610	2066	3131	3716	64.7208	74.6436	119.714	50.2716	199.245	76.4945	124.428	159.526
ENSG00000278768	27.6307	54.5731	35.3618	46.9619	0	18.6288	24.8461	19.3696	41.1319	15.7111	1.33196	0.0152528	0.470369	BACE1-AS	11	117290874	117293571	+	1022	antisense	- && P56817.2 RecName: Full=Beta-secretase 1; AltName: Full=Aspartyl protease 2; Short=ASP2; Short=Asp 2; AltName: Full=Beta-site amyloid precursor protein cleaving enzyme 1; Short=Beta-site APP cleaving enzyme 1; AltName: Full=Memapsin-2; AltName: Full=Membrane-associated aspartic protease 2; Flags: Precursor	-	34	65	38	59	0	20	25	18	1.92955	3.80767	2.48134	3.28255	0	1.3006	1.74497	1.3572
ENSG00000179115	3325.44	3687.46	4914.36	2476.25	5651.58	4441.11	5535.72	6126.18	3600.88	5438.65	-0.594919	0.0152704	0.470369	FARSA	19	12922479	12934037	-	2435	protein_coding	- && Q9Y285.3 RecName: Full=Phenylalanine--tRNA ligase alpha subunit; AltName: Full=CML33; AltName: Full=Phenylalanyl-tRNA synthetase alpha subunit; Short=PheRS	-	4092	4392	5281	3111	2961	4768	5570	5693	97.4685	107.984	144.734	72.646	166.629	130.137	163.175	180.162
ENSG00000083845	61612.5	63371.1	70822.2	44253.3	172183	69074.7	81023.2	86433.7	60014.7	102179	-0.767685	0.015295	0.470369	RPS5	19	58386400	58394806	+	3617	protein_coding	- && P46782.4 RecName: Full=40S ribosomal protein S5; Contains: RecName: Full=40S ribosomal protein S5, N-terminally processed >Q5E988.3 RecName: Full=40S ribosomal protein S5; Contains: RecName: Full=40S ribosomal protein S5, N-terminally processed	-	75815	75479	76106	55597	90211	74159	81525	80322	1215.72	1249.32	1404.18	874.004	3417.6	1362.64	1607.83	1711.22
ENSG00000279926	7.31402	5.8771	4.65286	16.7153	0	1.86288	2.98153	2.15218	8.63981	1.74915	2.1865	0.0153063	0.470369	AL138831.3	6	3982673	3984130	+	1458	TEC	- && Q9HD87.1 RecName: Full=Putative uncharacterized protein C6orf50; AltName: Full=Nasopharyngeal carcinoma-associated gene 19 protein	-	9	7	5	21	0	2	3	2	0.358024	0.287433	0.228858	0.818978	0	0.0911668	0.146778	0.105704
novel.208	0	0	0	0	0	1.86288	3.97538	7.53263	0	3.34272	-4.46119	0.0153089	1	-	5	75717688	75730110	+	251	-	- && - && -	-	0	0	0	0	0	2	4	7	0	0	0	0	0	0.529567	1.1368	2.14904
ENSG00000168899	16.2534	18.4709	24.1949	11.9395	192.776	9.3144	20.8707	31.2066	17.7147	63.542	-1.82438	0.0153617	0.470369	VAMP5	2	85584408	85593412	+	819	protein_coding	- && O95183.1 RecName: Full=Vesicle-associated membrane protein 5; Short=VAMP-5; AltName: Full=Myobrevin	-	20	22	26	15	101	10	21	29	1.41636	1.60818	2.11857	1.0414	16.8985	0.811485	1.82908	2.72857
ENSG00000166450	138.966	145.248	81.8904	168.745	34.3561	112.704	66.5876	68.8698	133.712	70.6294	0.904147	0.0154746	0.470369	PRTG	15	55611546	55743090	-	14566	protein_coding	- && Q2VWP7.1 RecName: Full=Protogenin; AltName: Full=Protein Shen-Dan; Flags: Precursor	-	171	173	88	212	18	121	67	64	0.6809	0.711054	0.403177	0.827572	0.169333	0.552089	0.32812	0.338579
ENSG00000235001	13.8154	11.7542	11.1669	12.7354	59.1689	26.0803	13.9138	20.4457	12.368	29.9022	-1.22799	0.0154874	0.470369	EIF4A1P2	Y	5337745	5338964	-	1220	processed_pseudogene	- && P60842.1 RecName: Full=Eukaryotic initiation factor 4A-I; Short=eIF-4A-I; Short=eIF4A-I; AltName: Full=ATP-dependent RNA helicase eIF4A-1 >P60843.1 RecName: Full=Eukaryotic initiation factor 4A-I; Short=eIF-4A-I; Short=eIF4A-I; AltName: Full=ATP-dependent RNA helicase eIF4A-1 >Q3SZ54.1 RecName: Full=Eukaryotic initiation factor 4A-I; Short=eIF-4A-I; Short=eIF4A-I; AltName: Full=ATP-dependent…	-	17	14	12	16	31	28	14	19	0.808196	0.687013	0.656409	0.745711	3.48187	1.52533	0.818589	1.20009
ENSG00000122970	201.542	209.057	147.031	241.973	85.8903	159.276	148.083	102.229	199.901	123.87	0.680246	0.0155017	0.470369	IFT81	12	110124335	110218797	+	7005	protein_coding	- && Q8WYA0.1 RecName: Full=Intraflagellar transport protein 81 homolog; AltName: Full=Carnitine deficiency-associated protein expressed in ventricle 1; Short=CDV-1	-	248	249	158	304	45	171	149	95	2.05339	2.12808	1.50523	2.46761	0.880268	1.62238	1.51732	1.04505
ENSG00000130725	2405.5	2641.34	3828.38	1829.92	4817.49	3109.15	4080.73	4906.97	2676.28	4228.58	-0.659862	0.0155119	0.470369	UBE2M	19	58555712	58558960	-	1831	protein_coding	- && P61081.1 RecName: Full=NEDD8-conjugating enzyme Ubc12; AltName: Full=NEDD8 carrier protein; AltName: Full=NEDD8 protein ligase; AltName: Full=Ubiquitin-conjugating enzyme E2 M >P61082.1 RecName: Full=NEDD8-conjugating enzyme Ubc12; AltName: Full=NEDD8 carrier protein; AltName: Full=NEDD8 protein ligase; AltName: Full=Ubiquitin-conjugating enzyme E2 M >A3KN22.1 RecName: Full=NEDD8-conjugating…	-	2960	3146	4114	2299	2524	3338	4106	4560	93.7629	102.865	149.944	71.3939	188.891	121.161	159.966	191.91
ENSG00000153914	196.666	222.49	124.697	266.648	104.977	149.962	133.175	112.989	202.625	125.276	0.689051	0.0155309	0.470369	SREK1	5	66139971	66183615	+	18240	protein_coding	- && Q8WXA9.1 RecName: Full=Splicing regulatory glutamine/lysine-rich protein 1; AltName: Full=Serine/arginine-rich-splicing regulatory protein 86; Short=SRrp86; AltName: Full=Splicing factor, arginine/serine-rich 12; AltName: Full=Splicing regulatory protein 508; Short=SRrp508	-	242	265	134	335	55	161	134	105	0.769517	0.869797	0.490267	1.04431	0.413189	0.586632	0.524056	0.443593
ENSG00000151065	6.50135	82.2794	51.1815	11.9395	0	10.2458	8.9446	17.2174	37.9754	9.10197	2.01814	0.0155514	0.470369	DCP1B	12	1946054	2004535	-	4609	protein_coding	- && Q8IZD4.2 RecName: Full=mRNA-decapping enzyme 1B	-	8	98	55	15	0	11	9	16	0.100673	1.27296	0.796359	0.185053	0	0.158617	0.139294	0.267506
ENSG00000164307	34.9448	32.7438	19.542	42.9821	7.6347	17.6974	20.8707	15.0653	32.5532	15.317	1.04616	0.0155882	0.470369	ERAP1	5	96760810	96808100	-	7945	protein_coding	- && Q9NZ08.3 RecName: Full=Endoplasmic reticulum aminopeptidase 1; AltName: Full=ARTS-1; AltName: Full=Adipocyte-derived leucine aminopeptidase; Short=A-LAP; AltName: Full=Aminopeptidase PILS; AltName: Full=Puromycin-insensitive leucyl-specific aminopeptidase; Short=PILS-AP; AltName: Full=Type 1 tumor necrosis factor receptor shedding aminopeptidase regulator	-	43	39	21	54	4	19	21	14	0.313908	0.293878	0.176392	0.386465	0.0689885	0.158937	0.188549	0.135786
ENSG00000160207	1.62534	2.51876	5.58344	0.795965	47.7168	4.6572	3.97538	3.22827	2.63087	14.8944	-2.46242	0.0155998	0.470369	HSF2BP	21	43529192	43659493	-	1908	protein_coding	- && O75031.1 RecName: Full=Heat shock factor 2-binding protein	-	2	3	6	1	25	5	4	3	0.0607966	0.0941325	0.209858	0.0298011	1.79545	0.174163	0.149548	0.121161
ENSG00000109762	141.404	130.136	102.363	110.639	70.6209	99.6641	80.5014	66.7176	121.136	79.376	0.601867	0.0156534	0.470369	SNX25	4	185204237	185370185	+	4567	protein_coding	- && Q9H3E2.2 RecName: Full=Sorting nexin-25	-	174	155	110	139	37	107	81	62	2.20976	2.03188	1.60737	1.73059	1.11015	1.5571	1.26518	1.04612
ENSG00000144834	1532.69	1432.33	1912.33	1206.68	6117.3	1470.74	1965.82	2512.67	1521.01	3016.63	-0.987245	0.0156628	0.470369	TAGLN3	3	111998664	112013887	+	1791	protein_coding	- && Q9UI15.2 RecName: Full=Transgelin-3; AltName: Full=Neuronal protein 22; Short=NP22; AltName: Full=Neuronal protein NP25 >Q4R5J4.1 RecName: Full=Transgelin-3	-	1886	1706	2055	1516	3205	1579	1978	2335	61.0764	57.027	76.5719	48.1298	245.213	58.5937	78.7823	100.464
novel.755	1.62534	1.67917	1.86115	2.38789	40.0821	0.93144	5.96307	2.15218	1.88839	12.2822	-2.63606	0.0156657	0.470369	-	GL000214.1	30390	88036	+	459	-	- && sp|A0A096LPI5|GVQW2_HUMAN Putative uncharacterized protein CCDC28A-AS1 OS=Homo sapiens OX=9606 GN=CCDC28A-AS1 PE=4 SV=1 && -	-	2	2	2	3	21	1	6	2	0.252723	0.260864	0.290784	0.371637	6.26927	0.144794	0.932474	0.335767
ENSG00000162664	122.713	153.644	91.1961	161.581	89.7077	97.8012	79.5076	68.8698	132.284	83.9716	0.658897	0.0156777	0.470369	ZNF326	1	89995112	90035531	+	10984	protein_coding	- && Q5BKZ1.2 RecName: Full=DBIRD complex subunit ZNF326; AltName: Full=Zinc finger protein 326; AltName: Full=Zinc finger protein interacting with mRNPs and DBC1	-	151	183	98	203	47	105	80	64	0.797341	0.997441	0.595413	1.05086	0.586338	0.635321	0.51955	0.448994
ENSG00000243547	52.0108	73.8835	99.5713	81.1884	179.415	70.7895	157.027	139.892	76.6635	136.781	-0.829276	0.0156804	0.470369	HNRNPKP4	3	96349554	96350939	+	1386	processed_pseudogene	- && Q3T0D0.1 RecName: Full=Heterogeneous nuclear ribonucleoprotein K; Short=hnRNP K	-	64	88	107	102	94	76	158	130	2.67821	3.80116	5.15197	4.18454	9.29341	3.64431	8.1319	7.22771
ENSG00000131495	477.849	560.843	795.64	355.796	2668.33	476.897	652.956	1125.59	547.532	1230.94	-1.16749	0.0157375	0.470369	NDUFA2	5	140638740	140647785	-	1488	protein_coding	- && Q9P1C3.1 RecName: Full=Putative uncharacterized protein PRO2829; Flags: Precursor	-	588	668	855	447	1398	512	657	1046	22.9193	26.8764	38.3457	17.0811	128.74	22.8682	31.4964	54.1688
ENSG00000108106	4956.47	5221.38	8136.93	3396.38	12492.3	5902.54	8288.66	10587.7	5427.79	9317.78	-0.779531	0.0157545	0.470369	UBE2S	19	55399745	55407777	-	2788	protein_coding	- && Q16763.2 RecName: Full=Ubiquitin-conjugating enzyme E2 S; AltName: Full=E2 ubiquitin-conjugating enzyme S; AltName: Full=E2-EPF; AltName: Full=Ubiquitin carrier protein S; AltName: Full=Ubiquitin-conjugating enzyme E2-24 kDa; AltName: Full=Ubiquitin-conjugating enzyme E2-EPF5; AltName: Full=Ubiquitin-protein ligase S	-	6099	6219	8744	4267	6545	6337	8340	9839	126.88	133.544	209.301	87.0243	321.683	151.062	213.389	271.944
ENSG00000130005	1329.53	1565.83	2426.93	832.579	2729.4	1956.96	2694.31	3216.43	1538.72	2649.28	-0.783965	0.0157642	0.470369	GAMT	19	1397026	1401570	-	2403	protein_coding	- && Q14353.1 RecName: Full=Guanidinoacetate N-methyltransferase	-	1636	1865	2608	1046	1430	2101	2711	2989	39.4873	46.4646	72.4281	24.7508	81.5442	58.1081	80.4774	95.8502
ENSG00000140990	1362.85	1554.91	1810.89	1166.09	2704.59	1713.85	1980.73	2198.45	1473.69	2149.41	-0.54381	0.0157961	0.470369	NDUFB10	16	1959508	1961975	+	1070	protein_coding	- && O96000.3 RecName: Full=NADH dehydrogenase [ubiquinone] 1 beta subcomplex subunit 10; AltName: Full=Complex I-PDSW; Short=CI-PDSW; AltName: Full=NADH-ubiquinone oxidoreductase PDSW subunit	-	1677	1852	1946	1465	1417	1840	1993	2043	90.9027	103.622	121.37	77.851	181.467	114.287	132.868	147.131
ENSG00000142534	54409	60216.7	74039.2	43244	184204	56127.7	76419.7	106014	57977.2	105691	-0.866284	0.015799	0.470369	RPS11	19	49496365	49499689	+	1390	protein_coding	- && P61270.3 RecName: Full=40S ribosomal protein S11 >P62280.3 RecName: Full=40S ribosomal protein S11 >P62282.3 RecName: Full=40S ribosomal protein S11 >P62281.3 RecName: Full=40S ribosomal protein S11 >Q3T0V4.3 RecName: Full=40S ribosomal protein S11	-	66951	71722	79563	54329	96509	60259	76893	98518	2793.64	3089.12	3819.88	2222.43	9514.01	2881.19	3946.12	5461.62
ENSG00000243678	102.396	135.173	188.906	78.8005	538.246	137.853	158.021	242.12	126.319	269.06	-1.08535	0.0159022	0.471048	NME2	17	51165435	51171747	+	2632	protein_coding	- && P22392.1 RecName: Full=Nucleoside diphosphate kinase B; Short=NDK B; Short=NDP kinase B; AltName: Full=C-myc purine-binding transcription factor PUF; AltName: Full=Histidine protein kinase NDKB; AltName: Full=nm23-H2	-	126	161	203	99	282	148	159	225	2.77659	3.66216	5.14711	2.13875	14.6816	3.73715	4.30932	6.58745
ENSG00000103978	294.999	286.299	238.227	281.772	114.52	223.546	212.683	170.022	275.324	180.193	0.600982	0.0159745	0.471048	TMEM87A	15	42210452	42273663	-	5668	protein_coding	- && Q8NBN3.3 RecName: Full=Transmembrane protein 87A; Flags: Precursor	-	363	341	256	354	60	240	214	158	3.71453	3.60181	3.01414	3.55127	1.45055	2.81414	2.69328	2.14807
ENSG00000125991	9943.81	9839.94	10068.8	7567.24	41740.8	10082.8	11456	13079.9	9354.95	19089.9	-1.02889	0.0159749	0.471048	ERGIC3	20	35542021	35557634	+	6012	protein_coding	- && Q9Y282.1 RecName: Full=Endoplasmic reticulum-Golgi intermediate compartment protein 3; AltName: Full=Serologically defined breast cancer antigen NY-BR-84	-	12236	11720	10820	9507	21869	10825	11527	12155	118.045	116.709	120.105	89.9156	498.449	119.667	136.771	155.796
ENSG00000225526	3.25067	5.8771	5.58344	4.77579	0	0.93144	0.993845	0	4.87175	0.481321	3.08222	0.01601	0.471048	MKRN2OS	3	12514934	12561059	-	1829	protein_coding	- && H3BPM6.1 RecName: Full=MKRN2 opposite strand protein; AltName: Full=MKRN2 antisense RNA 1; AltName: Full=MKRN2 antisense gene protein 1	-	4	7	6	6	0	1	1	0	0.126845	0.22913	0.218923	0.18653	0	0.0363371	0.0390018	0
novel.586	32.5067	109.986	25.1255	22.287	15.2694	14.903	15.9015	26.9023	47.4762	18.2441	1.37511	0.0160108	0.471048	-	CHR_HSCHR1_2_CTG31	155292479	155305276	+	4250	-	- && sp|Q9P1Z3|HCN3_HUMAN Potassium/sodium hyperpolarization-activated cyclic nucleotide-gated channel 3 OS=Homo sapiens OX=9606 GN=HCN3 PE=1 SV=2 && PF08412:Ion transport protein N-terminal|PF00520:Ion transport protein	Ion_trans	40	131	27	28	8	16	16	25	0.545882	1.84535	0.423963	0.37461	0.257936	0.250205	0.268552	0.453285
ENSG00000165644	83.7049	94.0336	142.378	50.9417	345.47	102.458	149.077	160.337	92.7645	189.336	-1.02238	0.0160269	0.471048	COMTD1	10	75233969	75236030	-	1580	protein_coding	- && Q86VU5.1 RecName: Full=Catechol O-methyltransferase domain-containing protein 1	-	103	112	153	64	181	110	150	149	3.78101	4.24383	6.4623	2.30321	15.6976	4.62701	6.77224	7.26691
ENSG00000184227	16.2534	21.8292	17.6809	11.9395	43.8995	35.3947	24.8461	26.9023	16.9257	32.7607	-0.934175	0.0160364	0.471048	ACOT1	14	73537114	73543794	+	1713	protein_coding	- && P49753.6 RecName: Full=Acyl-coenzyme A thioesterase 2, mitochondrial; Short=Acyl-CoA thioesterase 2; AltName: Full=Acyl-coenzyme A thioester hydrolase 2a; AltName: Full=CTE-Ia; AltName: Full=Long-chain acyl-CoA thioesterase 2; AltName: Full=ZAP128; Flags: Precursor	-	20	26	19	15	23	38	25	25	0.677174	0.908684	0.7402	0.497903	1.83984	1.47432	1.04107	1.12461
ENSG00000188725	354.324	337.513	213.101	514.193	215.68	248.695	228.584	185.088	354.783	219.512	0.692612	0.016037	0.471048	SMIM15	5	61157709	61162474	-	2889	protein_coding	- && Q7Z3B0.1 RecName: Full=Small integral membrane protein 15 >Q5R4D8.1 RecName: Full=Small integral membrane protein 15	-	436	402	229	646	113	267	230	172	8.75319	8.33058	5.28982	12.7144	5.35971	6.14226	5.67908	4.58777
ENSG00000128228	176.349	214.934	292.2	157.601	591.689	219.82	304.116	372.327	210.271	371.988	-0.818864	0.0161331	0.473073	SDF2L1	22	21642261	21644298	+	1099	protein_coding	- && Q9HCN8.2 RecName: Full=Stromal cell-derived factor 2-like protein 1; Short=SDF2-like protein 1; AltName: Full=PWP1-interacting protein 8; Flags: Precursor	-	217	256	314	198	310	236	306	346	11.4522	13.9457	19.0671	10.2442	38.6522	14.2718	19.8619	24.2605
ENSG00000133872	2116.19	1983.94	1782.98	2392.67	1538.39	1595.56	1717.36	1369.86	2068.94	1555.29	0.411657	0.0161614	0.473073	SARAF	8	30063012	30083208	-	2990	protein_coding	- && Q96BY9.1 RecName: Full=Store-operated calcium entry-associated regulatory factor; Short=SARAF; Short=SOCE-associated regulatory factor; AltName: Full=HBV X-transactivated gene 3 protein; AltName: Full=HBV XAg-transactivated protein 3; AltName: Full=Protein FOAP-7; AltName: Full=Transmembrane protein 66; Flags: Precursor	-	2604	2363	1916	3006	806	1713	1728	1273	50.5123	47.314	42.7639	57.1647	36.9381	38.0759	41.2259	32.8079
ENSG00000278052	3.25067	3.35834	3.72229	4.77579	0	0	0.993845	0	3.77677	0.248461	3.40759	0.0161669	1	AC104985.2	18	34225930	34226429	+	500	lincRNA	- && -	-	4	4	4	6	0	0	1	0	0.464	0.478946	0.533879	0.682326	0	0	0.142668	0
ENSG00000275601	1.62534	3.35834	4.65286	6.36772	0	0	0.993845	0	4.00107	0.248461	3.48961	0.016177	1	AC011330.2	15	43642389	43643023	-	635	sense_intronic	- && -	-	2	4	5	8	0	0	1	0	0.182677	0.377123	0.525472	0.716352	0	0	0.112337	0
ENSG00000164647	1.62534	1.67917	0	0.795965	20.9954	1.86288	3.97538	3.22827	1.02512	7.51549	-2.76985	0.0162074	0.473073	STEAP1	7	90154375	90164829	+	1625	protein_coding	- && Q9UHE8.1 RecName: Full=Metalloreductase STEAP1; AltName: Full=Six-transmembrane epithelial antigen of prostate 1	-	2	2	0	1	11	2	4	3	0.0713846	0.073684	0	0.0349911	0.927577	0.0817977	0.175592	0.142262
novel.547	197.478	201.501	200.073	42.9821	32.4475	53.0921	42.7353	133.435	160.509	65.4275	1.28747	0.0162141	0.473073	-	CHR_HSCHR17_7_CTG4	36950713	37058704	+	2136	-	- && sp|Q9NY61|AATF_HUMAN Protein AATF OS=Homo sapiens OX=9606 GN=AATF PE=1 SV=1 && PF08164:Apoptosis-antagonizing transcription factor, C-terminal|PF13339:Apoptosis antagonizing transcription factor	-	243	240	215	54	17	57	43	124	6.59831	6.72677	6.71723	1.43748	1.09058	1.77353	1.43604	4.47343
ENSG00000198931	1054.84	1161.15	1915.12	803.128	3006.16	1406.47	1924.08	2162.94	1233.56	2124.92	-0.78411	0.0162626	0.473151	APRT	16	88809339	88811944	-	1803	protein_coding	- && P07741.2 RecName: Full=Adenine phosphoribosyltransferase; Short=APRT	-	1298	1383	2058	1009	1575	1510	1936	2010	41.7548	45.9223	76.1733	31.8204	119.7	55.6603	76.5963	85.9055
ENSG00000125611	377.891	380.332	703.513	277.792	1633.82	424.737	660.907	801.687	434.882	880.289	-1.01579	0.0162708	0.473151	CHCHD5	2	112584240	112589275	+	3759	protein_coding	- && Q9BSY4.1 RecName: Full=Coiled-coil-helix-coiled-coil-helix domain-containing protein 5	-	465	453	756	349	856	456	665	745	7.17477	7.21477	13.4215	5.27915	31.2041	8.06226	12.6196	15.2723
ENSG00000174599	29.2561	38.6209	25.1255	26.2668	9.54337	20.4917	16.8954	11.837	29.8173	14.6919	0.98136	0.0163575	0.474519	TRAM1L1	4	117083554	117085576	-	2023	protein_coding	- && Q8N609.2 RecName: Full=Translocating chain-associated membrane protein 1-like 1	-	36	46	27	33	5	22	17	11	1.03213	1.36132	0.890678	0.927531	0.338676	0.722755	0.599447	0.419003
ENSG00000162105	154.407	157.842	133.072	144.07	32.4475	121.087	87.4583	88.2394	147.348	82.3081	0.819942	0.0164128	0.474519	SHANK2	11	70467856	71252577	-	18775	protein_coding	- && Q9UPX8.3 RecName: Full=SH3 and multiple ankyrin repeat domains protein 2; Short=Shank2; AltName: Full=Cortactin-binding protein 1; Short=CortBP1; AltName: Full=Proline-rich synapse-associated protein 1	-	190	188	143	181	17	130	88	82	0.58695	0.59948	0.508287	0.548162	0.124074	0.46018	0.334349	0.336554
ENSG00000101751	147.093	158.682	89.335	210.135	74.4383	122.019	85.4706	66.7176	151.311	87.1613	0.790442	0.0164278	0.474519	POLI	18	54269404	54321266	+	9471	protein_coding	- && Q9UNA4.3 RecName: Full=DNA polymerase iota; AltName: Full=Eta2; AltName: Full=RAD30 homolog B	-	181	189	96	264	39	131	86	62	1.10844	1.19471	0.676439	1.58496	0.56426	0.919263	0.64774	0.504448
ENSG00000198744	10.5647	10.075	14.8892	9.55158	59.1689	22.3546	12.92	19.3696	11.2701	28.4533	-1.29403	0.0164343	0.474519	MTCO3P12	1	634376	634922	+	547	unprocessed_pseudogene	- && P00414.2 RecName: Full=Cytochrome c oxidase subunit 3; AltName: Full=Cytochrome c oxidase polypeptide III	-	13	12	16	12	31	24	13	18	1.37843	1.31338	1.95203	1.2474	7.76578	2.91601	1.69533	2.53575
ENSG00000145912	1551.38	1674.13	2140.32	1243.3	5243.13	1574.13	2379.26	2777.39	1652.28	2993.48	-0.856734	0.0164655	0.474519	NHP2	5	178149460	178153967	-	1510	protein_coding	- && Q9NX24.1 RecName: Full=H/ACA ribonucleoprotein complex subunit 2; AltName: Full=Nucleolar protein family A member 2; AltName: Full=snoRNP protein NHP2	-	1909	1994	2300	1562	2747	1690	2394	2581	73.3258	79.0579	101.649	58.8186	249.283	74.3831	113.095	131.714
ENSG00000236914	4.06334	8.39585	6.51401	4.77579	19.0867	12.1087	11.9261	16.1414	5.93725	14.8157	-1.29911	0.0164805	0.474519	LINC01852	15	38069481	38072959	-	1793	lincRNA	- && -	-	5	10	7	6	10	13	12	15	0.16174	0.3339	0.260538	0.190275	0.764241	0.481867	0.477418	0.644661
ENSG00000188177	169.035	196.463	125.627	202.971	34.3561	134.127	118.268	78.5546	173.524	91.3264	0.910364	0.0165089	0.474557	ZC3H6	2	112275594	112340063	+	11803	protein_coding	- && P61129.2 RecName: Full=Zinc finger CCCH domain-containing protein 6	-	208	234	135	255	18	144	119	73	1.02211	1.18692	0.763298	1.22845	0.208973	0.810839	0.719205	0.476597
ENSG00000167468	4723.23	4704.2	6426.54	3314.4	9581.54	5589.57	6589.19	8050.23	4792.09	7452.63	-0.636943	0.0165376	0.474603	GPX4	19	1103926	1106791	+	2019	protein_coding	- && P36969.3 RecName: Full=Phospholipid hydroperoxide glutathione peroxidase, mitochondrial; Short=PHGPx; AltName: Full=Glutathione peroxidase 4; Short=GPx-4; Short=GSHPx-4; Flags: Precursor >Q4AEH2.2 RecName: Full=Phospholipid hydroperoxide glutathione peroxidase, mitochondrial; Short=PHGPx; AltName: Full=Glutathione peroxidase 4; Short=GPx-4; Short=GSHPx-4; Flags: Precursor	-	5812	5603	6906	4164	5020	6001	6630	7481	166.962	166.143	228.267	117.269	340.705	197.538	234.248	285.525
ENSG00000261588	3.25067	2.51876	0.930573	0.795965	28.6301	3.72576	3.97538	4.30436	1.87399	10.1589	-2.35363	0.0166125	0.475085	AC093249.4	16	30587662	30587920	-	259	processed_pseudogene	- && -	-	4	3	1	1	15	4	4	4	0.895752	0.693455	0.257664	0.219539	7.93601	1.02642	1.10169	1.19009
ENSG00000183648	319.379	268.667	338.729	283.363	1649.09	271.049	350.827	476.708	302.535	686.92	-1.18019	0.0166209	0.475085	NDUFB1	14	92116122	92121917	-	2263	protein_coding	- && O75438.1 RecName: Full=NADH dehydrogenase [ubiquinone] 1 beta subcomplex subunit 1; AltName: Full=Complex I-MNLL; Short=CI-MNLL; AltName: Full=NADH-ubiquinone oxidoreductase MNLL subunit; Contains: RecName: Full=NADH dehydrogenase [ubiquinone] 1 beta subcomplex subunit 1, N-terminally processed >Q0MQC5.1 RecName: Full=NADH dehydrogenase [ubiquinone] 1 beta subcomplex subunit 1; AltName: Full…	-	393	320	364	356	864	291	353	443	10.0725	8.46569	10.7342	8.94491	52.3166	8.5462	11.1273	15.0848
ENSG00000259520	17.8787	16.7917	19.542	13.5314	5.72602	3.72576	9.93845	8.60872	16.936	6.99974	1.26004	0.0166485	0.475085	AC051619.5	15	45251580	45279251	-	1455	antisense	- && -	-	22	20	21	17	3	4	10	8	0.876975	0.822932	0.963184	0.664349	0.282533	0.18271	0.49027	0.423689
ENSG00000124370	21.1294	23.5084	18.6115	30.2467	188.959	22.3546	33.7907	27.9784	23.374	68.2706	-1.52274	0.0167116	0.475085	MCEE	2	71109684	71130239	-	1624	protein_coding	- && Q96PE7.1 RecName: Full=Methylmalonyl-CoA epimerase, mitochondrial; AltName: Full=DL-methylmalonyl-CoA racemase; Flags: Precursor	-	26	28	20	38	99	24	34	26	0.928571	1.03221	0.821858	1.33048	8.35333	0.982177	1.49345	1.2337
ENSG00000258759	2.43801	0.839585	3.72229	1.59193	32.4475	3.72576	1.98769	7.53263	2.14795	11.4234	-2.35287	0.0167337	0.475085	AL049779.2	14	67799004	67799609	+	606	processed_pseudogene	- && Q8WXX5.1 RecName: Full=DnaJ homolog subfamily C member 9; Short=HDJC9; AltName: Full=DnaJ protein SB73	-	3	1	4	2	17	4	2	7	0.287128	0.0987925	0.440494	0.187658	3.84403	0.438684	0.235426	0.890115
ENSG00000149925	276.307	279.582	348.034	184.664	404.639	412.628	369.71	408.914	272.147	398.973	-0.552688	0.0167684	0.475085	ALDOA	16	30064164	30070457	+	3916	protein_coding	- && P04075.2 RecName: Full=Fructose-bisphosphate aldolase A; AltName: Full=Lung cancer antigen NY-LU-1; AltName: Full=Muscle-type aldolase	-	340	333	374	232	212	443	372	380	5.03575	5.09094	6.37356	3.36865	7.41829	7.5184	6.77639	7.47759
ENSG00000151575	30.8814	27.7063	19.542	36.6144	3.81735	19.5602	15.9015	10.7609	28.686	12.51	1.13412	0.0167849	0.475085	TEX9	15	56244009	56445997	+	8290	protein_coding	- && Q8N6V9.1 RecName: Full=Testis-expressed sequence 9 protein	-	38	33	21	46	2	21	16	10	0.265862	0.238318	0.169051	0.31551	0.0330587	0.168356	0.137678	0.0929536
ENSG00000233927	8026.73	8857.63	15797.4	5812.13	29198.9	10478.7	15176	17177.6	9623.47	18007.8	-0.90393	0.0168934	0.475085	RPS28	19	8321158	8323340	+	2119	protein_coding	- && Q6QAT1.2 RecName: Full=40S ribosomal protein S28 >P62859.1 RecName: Full=40S ribosomal protein S28 >P62857.1 RecName: Full=40S ribosomal protein S28 >P62858.1 RecName: Full=40S ribosomal protein S28 >Q56JX6.1 RecName: Full=40S ribosomal protein S28	-	9877	10550	16976	7302	15298	11250	15270	15963	270.347	298.07	534.635	195.939	989.269	352.847	514.051	580.503
ENSG00000174748	57679.2	55976	53530.3	45679.6	208492	55906	66685	76659.6	53216.3	101936	-0.937698	0.0168942	0.475085	RPL15	3	23916545	23924374	+	7210	protein_coding	- && P61314.2 RecName: Full=60S ribosomal protein L15 >P61313.2 RecName: Full=60S ribosomal protein L15 >Q9CZM2.4 RecName: Full=60S ribosomal protein L15 >Q5NVE0.3 RecName: Full=60S ribosomal protein L15 >Q5EAD6.3 RecName: Full=60S ribosomal protein L15 >Q4R5B2.1 RecName: Full=60S ribosomal protein L15 >E2QXF3.1 RecName: Full=60S ribosomal protein L15	-	70975	66671	57524	57389	109234	60021	67098	71239	570.95	553.603	532.435	452.589	2076.03	553.264	663.854	761.383
ENSG00000233056	2.43801	1.67917	11.1669	2.38789	0	0.93144	0	0	4.41799	0.23286	3.6223	0.0169982	1	ERVH48-1	21	42916803	42925646	-	2842	lincRNA	- && M5A8F1.1 RecName: Full=Suppressyn; AltName: Full=Endogenous retrovirus group 48 member 1; AltName: Full=NDUFV3 antisense RNA 1; AltName: Full=endogenous retrovirus group Fb member 1; Flags: Precursor	-	3	2	12	3	0	1	0	0	0.0612244	0.0421311	0.28178	0.0600216	0	0.0233852	0	0
ENSG00000059758	151.969	124.259	93.0573	147.253	49.6255	102.458	92.4276	63.4893	129.135	77.0002	0.730408	0.0170028	0.475085	CDK17	12	96278261	96400560	-	6547	protein_coding	- && Q00537.2 RecName: Full=Cyclin-dependent kinase 17; AltName: Full=Cell division protein kinase 17; AltName: Full=PCTAIRE-motif protein kinase 2; AltName: Full=Serine/threonine-protein kinase PCTAIRE-2	-	187	148	100	185	26	110	93	59	1.65664	1.35337	1.01932	1.60672	0.544179	1.11664	1.0133	0.694433
ENSG00000268942	51.1981	40.3001	48.3898	39.7982	234.767	56.8179	58.6368	57.0328	44.9216	101.814	-1.16206	0.017084	0.475085	CKS1BP3	5	62512246	62512482	-	237	processed_pseudogene	- && P61024.1 RecName: Full=Cyclin-dependent kinases regulatory subunit 1; Short=CKS-1 >P61025.1 RecName: Full=Cyclin-dependent kinases regulatory subunit 1; Short=CKS-1; AltName: Full=Sid 1334 >Q0P5A5.1 RecName: Full=Cyclin-dependent kinases regulatory subunit 1; Short=CKS-1	-	63	48	52	50	123	61	59	53	15.4177	12.1252	14.6423	11.9959	71.116	17.1059	17.7583	17.2325
ENSG00000198755	10828	13430.8	14490	11900.5	47917.3	14212.8	15380.7	17915.8	12662.3	23856.7	-0.913757	0.0171594	0.475085	RPL10A	6	35468408	35470785	+	1501	protein_coding	- && P62907.2 RecName: Full=60S ribosomal protein L10a >P62906.2 RecName: Full=60S ribosomal protein L10a; AltName: Full=CSA-19; AltName: Full=Neural precursor cell expressed developmentally down-regulated protein 6; Short=NEDD-6 >Q5E9E6.3 RecName: Full=60S ribosomal protein L10a	-	13324	15997	15571	14951	25105	15259	15476	16649	514.851	638.05	692.291	566.37	2291.87	675.631	735.489	854.728
ENSG00000116670	1461.18	1527.21	2106.82	1158.92	2582.44	1828.42	2180.5	2776.31	1563.53	2341.92	-0.582731	0.0171743	0.475085	MAD2L2	1	11674480	11691650	-	3324	protein_coding	- && Q9UI95.2 RecName: Full=Mitotic spindle assembly checkpoint protein MAD2B; AltName: Full=Mitotic arrest deficient 2-like protein 2; Short=MAD2-like protein 2; AltName: Full=REV7 homolog; Short=hREV7	-	1798	1819	2264	1456	1353	1963	2194	2580	31.373	32.7619	45.4536	24.9064	55.776	39.2486	47.084	59.8108
ENSG00000151846	10.5647	14.273	10.2363	15.1233	62.9862	24.2175	18.883	16.1414	12.5493	30.557	-1.23715	0.0171938	0.475085	PABPC3	13	25095868	25099254	+	3387	protein_coding	- && Q9H361.2 RecName: Full=Polyadenylate-binding protein 3; Short=PABP-3; Short=Poly(A)-binding protein 3; AltName: Full=Testis-specific poly(A)-binding protein	-	13	17	11	19	33	26	19	15	0.222616	0.30049	0.216736	0.318969	1.33509	0.510179	0.400162	0.341269
ENSG00000175334	3023.13	3165.24	4470.47	2344.12	11224.9	3431.43	4239.74	5347.09	3250.74	6060.79	-0.898432	0.0172018	0.475085	BANF1	11	66002079	66004149	+	1645	protein_coding	- && O75531.1 RecName: Full=Barrier-to-autointegration factor; AltName: Full=Breakpoint cluster region protein 1; Contains: RecName: Full=Barrier-to-autointegration factor, N-terminally processed >P61283.1 RecName: Full=Barrier-to-autointegration factor; Contains: RecName: Full=Barrier-to-autointegration factor, N-terminally processed >Q5RBU9.1 RecName: Full=Barrier-to-autointegration factor; Con…	-	3720	3770	4804	2945	5881	3684	4266	4969	131.161	137.206	194.89	101.796	489.887	148.839	184.992	232.768
ENSG00000113790	106.46	101.59	66.0707	92.3319	20.9954	67.0637	58.6368	54.8806	91.613	50.3941	0.834936	0.0172182	0.475085	EHHADH	3	185190624	185281990	-	4700	protein_coding	- && Q08426.3 RecName: Full=Peroxisomal bifunctional enzyme; Short=PBE; Short=PBFE; Includes: RecName: Full=Enoyl-CoA hydratase/3,2-trans-enoyl-CoA isomerase; Includes: RecName: Full=3-hydroxyacyl-CoA dehydrogenase	-	131	121	71	116	11	72	59	51	1.61659	1.54129	1.00812	1.40336	0.320705	1.01812	0.895472	0.836167
ENSG00000162585	992.268	1080.55	1832.3	785.617	2425.92	1440.01	1716.37	2158.64	1172.68	1935.23	-0.722397	0.017227	0.475085	FAAP20	1	2184461	2212720	-	10916	protein_coding	- && Q6NZ36.2 RecName: Full=Fanconi anemia core complex-associated protein 20; AltName: Full=FANCA-associated protein of 20 kDa; AltName: Full=Fanconi anemia-associated protein of 20 kDa	-	1221	1287	1969	987	1271	1546	1727	2006	6.48754	7.05849	12.0375	5.1412	15.9548	9.41262	11.2857	14.1608
ENSG00000260774	9.75202	7.55627	9.30573	3.97982	34.3561	16.7659	19.8769	8.60872	7.64846	19.9019	-1.34622	0.0173115	0.475085	AC021087.3	5	213898	217279	-	2881	processed_transcript	- && Q8NHA8.1 RecName: Full=Olfactory receptor 1F12; AltName: Full=Hs6M1-35P	-	12	9	10	5	18	18	20	8	0.241583	0.187023	0.231638	0.0986818	0.85613	0.415235	0.495205	0.213977
ENSG00000184967	573.744	608.699	886.836	403.554	919.981	872.76	920.3	1076.09	618.208	947.283	-0.616273	0.0173301	0.475085	NOC4L	12	132144448	132152473	+	2029	protein_coding	- && Q9BVI4.1 RecName: Full=Nucleolar complex protein 4 homolog; Short=NOC4 protein homolog; AltName: Full=NOC4-like protein; AltName: Full=Nucleolar complex-associated protein 4-like protein	-	706	725	953	507	482	937	926	1000	20.1814	21.3921	31.3447	14.2081	32.5518	30.6918	32.5557	37.9786
ENSG00000130643	389.268	493.676	975.24	253.117	1427.69	592.396	996.826	1152.49	527.825	1042.35	-0.981364	0.0173423	0.475085	CALY	10	133324072	133336935	-	3010	protein_coding	- && Q9NYX4.1 RecName: Full=Neuron-specific vesicular protein calcyon	-	479	588	1048	318	748	636	1003	1071	9.22989	11.6952	23.2353	6.00719	34.0522	14.0428	23.7702	27.4185
ENSG00000164087	494.915	560.843	608.595	396.39	1116.57	573.767	685.753	802.763	515.186	794.714	-0.622973	0.0174154	0.475085	POC1A	3	52075253	52154690	-	2247	protein_coding	- && Q8NBT0.2 RecName: Full=POC1 centriolar protein homolog A; AltName: Full=Pix2; AltName: Full=Proteome of centriole protein 1A; AltName: Full=WD repeat-containing protein 51A	-	609	668	654	498	585	616	690	746	15.7196	17.798	19.4235	12.6019	35.675	18.2197	21.905	25.5833
ENSG00000137133	405.522	408.878	528.565	390.819	1479.22	479.692	511.83	688.698	433.446	789.86	-0.862985	0.0174237	0.475085	HINT2	9	35812960	35815354	-	2395	protein_coding	- && Q9BX68.1 RecName: Full=Histidine triad nucleotide-binding protein 2, mitochondrial; Short=HINT-2; AltName: Full=HINT-3; AltName: Full=HIT-17kDa; AltName: Full=PKCI-1-related HIT protein; Flags: Precursor	-	499	487	568	491	775	515	515	640	12.0843	12.1736	15.8269	11.657	44.3411	14.2911	15.3391	20.5918
ENSG00000005961	26.0054	39.4605	62.3484	28.6547	185.141	44.7091	67.5814	57.0328	39.1173	88.6162	-1.16486	0.0174363	0.475085	ITGA2B	17	44372180	44389505	-	5551	protein_coding	- && P08514.3 RecName: Full=Integrin alpha-IIb; AltName: Full=GPalpha IIb; Short=GPIIb; AltName: Full=Platelet membrane glycoprotein IIb; AltName: CD_antigen=CD41; Contains: RecName: Full=Integrin alpha-IIb heavy chain; Contains: RecName: Full=Integrin alpha-IIb light chain, form 1; Contains: RecName: Full=Integrin alpha-IIb light chain, form 2; Flags: Precursor	-	32	47	67	36	97	48	68	53	0.334354	0.506901	0.805483	0.368758	2.39448	0.574691	0.873847	0.735742
ENSG00000167645	837.049	956.288	1459.14	610.505	1586.11	1212.74	1541.45	1902.53	965.745	1560.71	-0.692655	0.0174573	0.475085	YIF1B	19	38305104	38317273	-	3193	protein_coding	- && Q5BJH7.1 RecName: Full=Protein YIF1B; AltName: Full=YIP1-interacting factor homolog B	-	1030	1139	1568	767	831	1302	1551	1768	18.7097	21.3561	32.7718	13.6586	35.6626	27.1004	34.6506	42.6682
ENSG00000225230	3.25067	2.51876	3.72229	5.57175	0	0	0	1.07609	3.76587	0.269023	3.40421	0.0174659	1	AC008937.1	5	56900041	56910714	-	914	antisense	- && -	-	4	3	4	7	0	0	0	1	0.253829	0.196504	0.292056	0.435474	0	0	0	0.0843091
ENSG00000061676	963.012	884.923	566.719	1086.49	551.607	696.717	528.725	563.871	875.287	585.23	0.580367	0.01748	0.475085	NCKAP1	2	182909115	183038858	-	22520	protein_coding	- && Q9Y2A7.1 RecName: Full=Nck-associated protein 1; Short=NAP 1; AltName: Full=Membrane-associated protein HEM-2; AltName: Full=p125Nap1	-	1185	1054	609	1365	289	748	532	524	3.05195	2.80201	1.80469	3.44647	1.75849	2.20748	1.68516	1.79301
ENSG00000116035	82.0795	69.6856	132.141	67.657	230.95	104.321	137.151	143.12	87.8909	153.885	-0.800128	0.0174955	0.475085	VAX2	2	70900590	70965373	+	2961	protein_coding	- && P15313.3 RecName: Full=V-type proton ATPase subunit B, kidney isoform; Short=V-ATPase subunit B 1; AltName: Full=Endomembrane proton pump 58 kDa subunit; AltName: Full=Vacuolar proton pump subunit B 1	-	101	83	142	85	121	112	138	133	1.97838	1.67817	3.20039	1.63227	5.59961	2.51388	3.32459	3.46126
ENSG00000164088	664.763	593.587	757.486	491.11	1412.42	757.261	800.045	902.84	626.737	968.141	-0.625203	0.0175095	0.475085	PPM1M	3	52245793	52250597	+	3571	protein_coding	- && Q8BU27.2 RecName: Full=Protein phosphatase 1M; AltName: Full=Protein phosphatase 2C isoform eta; Short=PP2C-eta; Short=PP2CE	-	818	707	814	617	740	813	805	839	13.2859	11.8529	15.212	9.82439	28.3957	15.1309	16.0807	18.1048
ENSG00000221829	1336.84	1585.14	1727.14	1162.11	2141.53	1714.78	1952.9	2242.57	1452.81	2012.95	-0.470286	0.0175171	0.475085	FANCG	9	35073835	35080016	-	3614	protein_coding	- && O15287.1 RecName: Full=Fanconi anemia group G protein; Short=Protein FACG; AltName: Full=DNA repair protein XRCC9	-	1645	1888	1856	1460	1122	1841	1965	2084	26.4001	31.276	34.2723	22.9708	42.5418	33.8556	38.7858	44.4355
ENSG00000172318	38.1954	48.696	23.2643	44.574	5.72602	24.2175	26.8338	10.7609	38.6824	16.8845	1.14828	0.0175508	0.475085	B3GALT1	2	167868948	167874041	+	5094	protein_coding	- && O54904.2 RecName: Full=Beta-1,3-galactosyltransferase 1; Short=Beta-1,3-GalTase 1; Short=Beta3Gal-T1; Short=Beta3GalT1; AltName: Full=UDP-Gal:betaGlcNAc beta 1,3-galactosyltransferase-I; AltName: Full=UDP-galactose:beta-N-acetyl-glucosamine-beta-1,3-galactosyltransferase 1 >Q7JK24.1 RecName: Full=Beta-1,3-galactosyltransferase 1; Short=Beta-1,3-GalTase 1; Short=Beta3Gal-T1; Short=Beta3GalT1;…	-	47	58	25	56	3	26	27	10	0.535139	0.681657	0.327517	0.625086	0.0806999	0.339218	0.378097	0.151273
ENSG00000168090	2178.76	2443.19	2543.26	2063.14	6722.35	2613.62	2717.17	3506.98	2307.09	3890.03	-0.753083	0.0176262	0.475085	COPS6	7	100088954	100092200	+	2807	protein_coding	- && Q7L5N1.1 RecName: Full=COP9 signalosome complex subunit 6; Short=SGN6; Short=Signalosome subunit 6; AltName: Full=JAB1-containing signalosome subunit 6; AltName: Full=MOV34 homolog; AltName: Full=Vpr-interacting protein; Short=hVIP	-	2681	2910	2733	2592	3522	2806	2734	3259	55.3965	62.0651	64.9756	52.5053	171.932	66.4369	69.4791	89.467
ENSG00000167984	26.0054	15.9521	10.2363	17.5112	0	8.38296	7.95076	7.53263	17.4263	5.96659	1.45038	0.0176992	0.475085	NLRC3	16	3539033	3577400	-	6686	protein_coding	- && Q7RTR2.2 RecName: Full=Protein NLRC3; AltName: Full=CARD15-like protein; AltName: Full=Caterpiller protein 16.2; Short=CLR16.2; AltName: Full=Nucleotide-binding oligomerization domain protein 3	-	32	19	11	22	0	9	8	7	0.277595	0.170131	0.109794	0.187097	0	0.0894624	0.0853535	0.0806775
ENSG00000127081	35.7574	67.1668	26.056	40.5942	24.8128	27.9432	16.8954	16.1414	42.3936	21.4482	0.992304	0.0177304	0.475085	ZNF484	9	92845031	92878038	-	4031	protein_coding	- && Q5JVG2.1 RecName: Full=Zinc finger protein 484	-	44	80	28	51	13	30	17	15	0.633093	1.18816	0.463552	0.719396	0.441918	0.494621	0.300839	0.286747
ENSG00000102010	2.43801	4.19793	4.65286	3.18386	36.2648	2.79432	5.96307	12.9131	3.61816	14.4838	-1.94429	0.0177517	0.475085	BMX	X	15464246	15556529	+	2806	protein_coding	- && P51813.1 RecName: Full=Cytoplasmic tyrosine-protein kinase BMX; AltName: Full=Bone marrow tyrosine kinase gene in chromosome X protein; AltName: Full=Epithelial and endothelial tyrosine kinase; Short=ETK; AltName: Full=NTK38	-	3	5	5	4	19	3	6	12	0.0620099	0.106679	0.118915	0.0810556	0.927847	0.0710556	0.152532	0.329545
ENSG00000072506	1993.48	1983.1	2889.43	1386.57	4806.04	2254.09	2974.58	3552.17	2063.14	3396.72	-0.718915	0.0177676	0.475085	HSD17B10	X	53431258	53434373	-	1115	protein_coding	- && Q99714.3 RecName: Full=3-hydroxyacyl-CoA dehydrogenase type-2; AltName: Full=17-beta-hydroxysteroid dehydrogenase 10; Short=17-beta-HSD 10; AltName: Full=3-hydroxy-2-methylbutyryl-CoA dehydrogenase; AltName: Full=3-hydroxyacyl-CoA dehydrogenase type II; AltName: Full=Endoplasmic reticulum-associated amyloid beta-peptide-binding protein; AltName: Full=Mitochondrial ribonuclease P protein 2; S…	-	2453	2362	3105	1742	2518	2420	2993	3301	127.6	126.824	185.84	88.8349	309.451	144.246	191.483	228.135
ENSG00000229980	27.6307	36.9418	37.2229	15.1233	97.3424	37.2576	39.7538	65.6415	29.2297	59.9988	-1.0203	0.0177818	0.475085	TOB1-AS1	17	50866679	50909737	+	2149	processed_transcript	- && A0A096LPI5.1 RecName: Full=Protein GVQW2; AltName: Full=GVQW motif-containing protein 2	-	34	44	40	19	51	40	40	61	0.917635	1.22578	1.24216	0.502722	3.25195	1.23705	1.32777	2.18733
ENSG00000214182	160.908	107.467	123.766	105.863	595.506	134.127	160.009	174.327	124.501	265.992	-1.08756	0.0178577	0.475085	PTMAP5	13	81689911	81691072	+	1162	transcribed_processed_pseudogene	- && P06302.2 RecName: Full=Prothymosin alpha; Contains: RecName: Full=Prothymosin alpha, N-terminally processed; Contains: RecName: Full=Thymosin alpha	-	198	128	133	133	312	144	161	162	9.88295	6.59478	7.63833	6.50813	36.7925	8.23608	9.88366	10.7431
ENSG00000068885	55.2615	80.6002	27.9172	98.6996	30.5388	37.2576	35.7784	30.1305	65.6196	33.4263	0.970138	0.0178955	0.475085	IFT80	3	160256986	160399880	-	7175	protein_coding	- && Q9P2H3.3 RecName: Full=Intraflagellar transport protein 80 homolog; AltName: Full=WD repeat-containing protein 56	-	68	96	30	124	16	40	36	28	0.549686	0.801025	0.279031	0.982676	0.305569	0.370512	0.357914	0.300716
ENSG00000134030	43.8841	58.771	85.6127	100.292	108.794	69.858	137.151	277.631	72.1398	148.359	-1.04225	0.0179167	0.475085	CTIF	18	48539046	48863217	+	8100	protein_coding	- && O43310.1 RecName: Full=CBP80/20-dependent translation initiation factor	-	54	70	92	126	57	75	138	258	0.386666	0.51738	0.757977	0.884496	0.964274	0.615376	1.21532	2.45446
ENSG00000184058	4.87601	2.51876	2.79172	0.795965	26.7214	5.58864	3.97538	9.68481	2.74561	11.4926	-2.00183	0.0179754	0.475085	TBX1	22	19756703	19783593	+	3496	protein_coding	- && O43435.1 RecName: Full=T-box transcription factor TBX1; Short=T-box protein 1; AltName: Full=Testis-specific T-box protein	-	6	3	3	1	14	6	4	9	0.0995422	0.0513744	0.0572668	0.0162644	0.548741	0.114063	0.0816181	0.198377
ENSG00000235478	16.2534	7.55627	9.30573	6.36772	93.525	14.903	8.9446	16.1414	9.87077	33.3785	-1.72023	0.0179982	0.475085	LINC01664	22	17121586	17132104	+	1354	lincRNA	- && -	-	20	9	10	8	49	16	9	15	0.85672	0.397943	0.492872	0.335956	4.95893	0.785355	0.474157	0.853676
ENSG00000104872	2447.76	2569.97	3358.44	1788.53	5504.62	2876.29	3622.56	3927.73	2541.17	3982.8	-0.647914	0.0180555	0.475085	PIH1D1	19	49446298	49453497	-	3331	protein_coding	- && Q9NWS0.1 RecName: Full=PIH1 domain-containing protein 1; AltName: Full=Nucleolar protein 17 homolog	-	3012	3061	3609	2247	2884	3088	3645	3650	52.4455	55.0156	72.3045	38.3565	118.64	61.6123	78.0586	84.4382
ENSG00000230330	49.5728	62.1293	51.1815	74.0247	211.863	62.4065	89.446	92.5438	59.2271	114.065	-0.927669	0.0180723	0.475085	HMGN2P3	16	26032539	26032811	-	273	processed_pseudogene	- && Q86SG4.1 PUTATIVE PSEUDOGENE: RecName: Full=Putative Dresden prostate carcinoma protein 2; Short=D-PCa-2; AltName: Full=High mobility group nucleosome-binding domain-containing protein 2 pseudogene 46	-	61	74	55	93	111	67	90	86	12.9597	16.228	13.4448	19.3701	55.7149	16.3108	23.5168	24.2748
ENSG00000169255	142.217	174.634	117.252	195.807	82.073	106.184	128.206	88.2394	157.478	101.176	0.630665	0.0180758	0.475085	B3GALNT1	3	161083883	161105384	-	4183	protein_coding	- && O75752.1 RecName: Full=UDP-GalNAc:beta-1,3-N-acetylgalactosaminyltransferase 1; Short=Beta-1,3-GalNAc-T1; AltName: Full=Beta-1,3-galactosyltransferase 3; Short=Beta-1,3-GalTase 3; Short=Beta3Gal-T3; Short=Beta3GalT3; Short=b3Gal-T3; AltName: Full=Beta-3-Gx-T3; AltName: Full=Galactosylgalactosylglucosylceramide beta-D-acetyl-galactosaminyltransferase; AltName: Full=Globoside synthase; AltName…	-	175	208	126	246	43	114	129	82	2.42649	2.97695	2.01018	3.34393	1.40861	1.81126	2.19988	1.51059
ENSG00000177853	78.8289	150.286	73.5153	159.193	24.8128	93.144	57.643	52.7284	115.456	57.0821	0.998124	0.0180813	0.475085	ZNF518A	10	96129715	96205288	+	10891	protein_coding	- && Q8WV28.2 RecName: Full=B-cell linker protein; AltName: Full=B-cell adapter containing a SH2 domain protein; AltName: Full=B-cell adapter containing a Src homology 2 domain protein; AltName: Full=Cytoplasmic adapter protein; AltName: Full=Src homology 2 domain-containing leukocyte protein of 65 kDa; Short=SLP-65	-	97	179	79	200	13	100	58	49	0.516573	0.98397	0.484075	1.04417	0.163563	0.610234	0.37989	0.346696
ENSG00000224114	1.62534	0.839585	1.86115	0	22.9041	4.6572	2.98153	1.07609	1.08152	7.90473	-2.81371	0.0180909	0.475085	AL591846.1	1	206695837	206696269	-	433	processed_pseudogene	- && P62263.3 RecName: Full=40S ribosomal protein S14 >P62264.3 RecName: Full=40S ribosomal protein S14 >P62265.3 RecName: Full=40S ribosomal protein S14	-	2	1	2	0	12	5	3	1	0.267898	0.138264	0.308244	0	3.79755	0.767444	0.494233	0.177964
novel.218	0	0	0.930573	0	22.9041	0	0	3.22827	0.232643	6.53309	-4.62824	0.0181337	0.475085	-	6	89118111	89121465	+	243	-	- && - && -	-	0	0	1	0	12	0	0	3	0	0	0.274629	0	6.76684	0	0	0.95134
novel.236	134.903	147.767	169.364	137.702	330.201	157.413	208.707	221.675	147.434	229.499	-0.629582	0.0181437	0.475085	-	7	19118165	19119847	+	1683	-	- && - && -	-	166	176	182	173	173	169	210	206	5.72073	6.26074	7.21673	5.84484	14.0855	6.67371	8.90088	9.432
ENSG00000177600	21846.2	24369.8	34304.6	20403	60037.3	25139.6	38630.7	40367.4	25230.9	41043.8	-0.701934	0.0182145	0.475085	RPLP2	11	809647	812880	+	1955	protein_coding	- && P05387.1 RecName: Full=60S acidic ribosomal protein P2; AltName: Full=Renal carcinoma antigen NY-REN-44	-	26882	29026	36864	25633	31455	26990	38870	37513	797.522	888.868	1258.37	745.527	2204.72	917.531	1418.29	1478.62
ENSG00000254331	1.62534	1.67917	1.86115	0	17.1781	0.93144	3.97538	9.68481	1.29141	7.94242	-2.5783	0.0182709	0.475085	CKS1BP7	8	80644939	80645173	-	235	processed_pseudogene	- && P61024.1 RecName: Full=Cyclin-dependent kinases regulatory subunit 1; Short=CKS-1 >P61025.1 RecName: Full=Cyclin-dependent kinases regulatory subunit 1; Short=CKS-1; AltName: Full=Sid 1334 >Q0P5A5.1 RecName: Full=Cyclin-dependent kinases regulatory subunit 1; Short=CKS-1	-	2	2	2	0	9	1	4	9	0.493617	0.509517	0.567957	0	5.2479	0.282811	1.2142	2.95118
ENSG00000160013	43.0714	53.7335	78.1681	67.657	129.79	67.0637	87.4583	131.283	60.6575	103.899	-0.768913	0.0182943	0.475085	PTGIR	19	46620468	46625118	-	3546	protein_coding	- && P43119.1 RecName: Full=Prostacyclin receptor; AltName: Full=Prostaglandin I2 receptor; Short=PGI receptor; Short=PGI2 receptor; AltName: Full=Prostanoid IP receptor; Flags: Precursor	-	53	64	84	85	68	72	88	122	0.866891	1.08053	1.58086	1.36298	2.62773	1.34945	1.77028	2.6512
ENSG00000104915	1541.63	1685.89	2412.98	1201.91	4237.26	1987.69	2316.65	2763.4	1710.6	2826.25	-0.723844	0.0184052	0.475085	STX10	19	13144058	13150383	-	1796	protein_coding	- && O60499.1 RecName: Full=Syntaxin-10; Short=Syn10	-	1897	2008	2593	1510	2220	2134	2331	2568	61.2616	66.9351	96.3494	47.8059	169.378	78.9682	92.5836	110.182
ENSG00000172428	490.039	476.885	784.473	562.747	6138.29	528.127	739.42	1178.32	578.536	2146.04	-1.89077	0.0184073	0.475085	COPS9	2	240126563	240136807	-	2039	protein_coding	- && Q32PD7.1 RecName: Full=Myeloma-overexpressed gene 2 protein homolog >Q8WXC6.3 RecName: Full=Myeloma-overexpressed gene 2 protein	-	603	568	843	707	3216	567	744	1095	17.1525	16.6774	27.5907	19.7157	216.127	18.4812	26.0288	41.3826
ENSG00000178796	47.1348	36.9418	47.4592	37.4103	148.877	40.0519	59.6307	83.9351	42.2365	83.1236	-0.956588	0.018438	0.475085	RIIAD1	1	151710433	151729805	+	2261	protein_coding	- && A6NNX1.1 RecName: Full=RIIa domain-containing protein 1	-	58	44	51	47	78	43	60	78	1.48784	1.16506	1.5053	1.18197	4.72721	1.26396	1.89299	2.65837
ENSG00000142507	1136.11	1180.46	1505.67	914.564	2977.53	1239.75	1608.04	1905.76	1184.2	1932.77	-0.705768	0.018443	0.475085	PSMB6	17	4796144	4798503	+	1448	protein_coding	- && P28072.4 RecName: Full=Proteasome subunit beta type-6; AltName: Full=Macropain delta chain; AltName: Full=Multicatalytic endopeptidase complex delta chain; AltName: Full=Proteasome delta chain; AltName: Full=Proteasome subunit Y; Flags: Precursor	-	1398	1406	1618	1149	1560	1331	1618	1771	55.9972	58.1318	74.5698	45.1193	147.627	61.0905	79.7091	94.2477
novel.654	42.2588	38.6209	53.9732	46.9619	320.657	44.7091	42.7353	72.0981	45.4537	120.05	-1.38751	0.0184432	0.475085	-	CHR_HSCHR5_2_CTG1_1	69688362	69726949	-	3071	-	- && sp|O75920|SERF1_HUMAN Small EDRK-rich factor 1 OS=Homo sapiens OX=9606 GN=SERF1A PE=1 SV=1 && -	-	52	46	58	59	168	48	43	67	0.98209	0.896757	1.26038	1.0924	7.49618	1.03879	0.998819	1.68119
ENSG00000172888	252.74	237.603	225.199	240.381	185.141	204.917	159.015	138.816	238.981	171.972	0.476849	0.0185195	0.475085	ZNF621	3	40524878	40574685	+	8354	protein_coding	- && Q6ZSS3.1 RecName: Full=Zinc finger protein 621	-	311	283	242	302	97	220	160	129	2.1592	2.0281	1.93319	2.05553	1.59107	1.75022	1.36623	1.18991
ENSG00000111664	17.8787	15.9521	26.9866	25.4709	0	12.1087	10.9323	9.68481	21.5721	8.18146	1.30363	0.0185207	0.475085	GNB3	12	6839954	6847393	+	3437	protein_coding	- && P16520.1 RecName: Full=Guanine nucleotide-binding protein G(I)/G(S)/G(T) subunit beta-3; AltName: Full=Transducin beta chain 3	-	22	19	29	32	0	13	11	9	0.371254	0.330956	0.563082	0.529396	0	0.251379	0.228303	0.201783
ENSG00000006459	155.22	183.869	105.155	197.399	78.2556	131.333	96.4029	93.6199	160.411	99.9029	0.675088	0.0185671	0.475085	KDM7A	7	140084746	140177035	-	9430	protein_coding	- && Q6ZMT4.2 RecName: Full=Lysine-specific demethylase 7A; AltName: Full=JmjC domain-containing histone demethylation protein 1D; AltName: Full=Lysine-specific demethylase 7	-	191	219	113	248	41	141	97	87	1.17476	1.39037	0.799686	1.49538	0.595776	0.993738	0.733767	0.710932
ENSG00000276900	17.8787	25.1876	27.9172	28.6547	17.1781	11.1773	13.9138	3.22827	24.9095	11.3744	1.17079	0.0186116	0.475085	AC023157.3	12	31729117	31731204	+	2088	antisense	- && Q99959.2 RecName: Full=Plakophilin-2	-	22	30	30	36	9	12	14	3	0.611111	0.860176	0.958835	0.980353	0.59064	0.381958	0.478295	0.110716
ENSG00000215030	2624.92	2763.08	4697.53	1891.21	14677.7	2880.01	3875.99	4853.17	2994.19	6571.72	-1.13387	0.0186308	0.475085	RPL13P12	17	17383377	17384012	-	636	processed_pseudogene	- && P26373.4 RecName: Full=60S ribosomal protein L13; AltName: Full=Breast basic conserved protein 1	-	3230	3291	5048	2376	7690	3092	3900	4510	294.559	309.79	529.682	212.422	1656.84	323.107	437.427	546.437
ENSG00000159884	56.8868	60.4502	131.211	43.7781	284.392	83.8296	106.341	144.196	73.0815	154.69	-1.07491	0.0186504	0.475085	CCDC107	9	35658290	35661511	+	1459	protein_coding	- && Q8WV48.2 RecName: Full=Coiled-coil domain-containing protein 107; Flags: Precursor	-	70	72	141	55	149	90	107	134	2.78273	2.95443	6.44936	2.14347	13.994	4.0997	5.2315	7.07734
ENSG00000197582	10.5647	22.6688	19.542	5.57175	47.7168	28.8747	25.84	27.9784	14.5868	32.6025	-1.14675	0.0186767	0.475085	GPX1P1	X	13378735	13379340	-	606	processed_pseudogene	- && Q0EFA0.2 RecName: Full=Glutathione peroxidase 1; Short=GPx-1; Short=GSHPx-1; AltName: Full=Cellular glutathione peroxidase	-	13	27	21	7	25	31	26	26	1.24422	2.6674	2.3126	0.656804	5.65299	3.3998	3.06054	3.30614
ENSG00000100417	402.271	403.841	473.662	253.117	1547.93	383.753	518.787	588.621	383.223	759.774	-0.984873	0.0187001	0.475085	PMM1	22	41576894	41589890	-	5082	protein_coding	- && Q92871.2 RecName: Full=Phosphomannomutase 1; Short=PMM 1; AltName: Full=PMMH-22	-	495	481	509	318	811	412	522	547	5.64935	5.6664	6.68399	3.55798	21.8674	5.38799	7.32713	8.29418
ENSG00000137868	186.914	225.848	274.519	172.724	313.022	235.654	352.815	394.925	215.001	324.104	-0.593037	0.0187178	0.475085	STRA6	15	74179466	74212267	-	7690	protein_coding	- && Q9BX79.1 RecName: Full=Stimulated by retinoic acid gene 6 protein homolog	-	230	269	295	217	164	253	355	367	1.73472	2.09422	2.56005	1.60452	2.92232	2.18655	3.29306	3.67757
ENSG00000182986	47.1348	25.1876	36.2923	38.2063	22.9041	20.4917	16.8954	21.5218	36.7053	20.4532	0.856712	0.0187198	0.475085	ZNF320	19	52863790	52897693	-	8310	protein_coding	- && Q9NV72.3 RecName: Full=Zinc finger protein 701	-	58	30	39	48	12	22	17	20	0.404813	0.216131	0.313196	0.328436	0.197875	0.175949	0.14593	0.18546
novel.373	71.5148	11.7542	69.793	23.083	13.3607	16.7659	22.8584	15.0653	44.0362	17.0126	1.35897	0.0187314	0.475085	-	CHR_HG76_PATCH	6708361	6761489	+	5504	-	- && sp|Q9NUQ2|PLCE_HUMAN 1-acyl-sn-glycerol-3-phosphate acyltransferase epsilon OS=Homo sapiens OX=9606 GN=AGPAT5 PE=1 SV=3 && PF16076:Acyltransferase C-terminus|PF01553:Acyltransferase	Acyltransferase	88	14	75	29	7	18	23	14	0.927325	0.152281	0.90936	0.299592	0.174273	0.217349	0.29809	0.196006
ENSG00000119986	129.214	140.211	133.072	102.679	230.95	135.99	197.775	187.24	126.294	187.989	-0.566937	0.018737	0.475085	AVPI1	10	97677424	97687323	-	1457	protein_coding	- && Q5T686.3 RecName: Full=Arginine vasopressin-induced protein 1; Short=AVP-induced protein 1	-	159	167	143	129	121	146	199	174	6.32944	6.86205	6.54982	5.03432	11.3798	6.65975	9.74297	9.2026
ENSG00000178464	4702.91	4792.35	4770.12	3731.48	14891.5	5279.4	5495.96	6093.9	4499.22	7940.18	-0.819195	0.01876	0.475085	RPL10P16	19	12643275	12643919	-	645	processed_pseudogene	- && Q6PDV7.3 RecName: Full=60S ribosomal protein L10 >Q6ZWV3.3 RecName: Full=60S ribosomal protein L10; AltName: Full=Protein QM homolog >P27635.4 RecName: Full=60S ribosomal protein L10; AltName: Full=Laminin receptor homolog; AltName: Full=Protein QM; AltName: Full=Tumor suppressor QM >A9CB60.1 RecName: Full=60S ribosomal protein L10	-	5787	5708	5126	4688	7802	5668	5530	5663	520.381	529.811	530.361	413.274	1657.51	584.029	611.594	676.562
ENSG00000113595	62.5755	115.863	49.3204	111.435	13.3607	60.5436	36.7723	49.5002	84.7984	40.0442	1.05814	0.0187942	0.475085	TRIM23	5	65589680	65625975	-	4807	protein_coding	- && P36406.1 RecName: Full=E3 ubiquitin-protein ligase TRIM23; AltName: Full=ADP-ribosylation factor domain-containing protein 1; AltName: Full=GTP-binding protein ARD-1; AltName: Full=RING finger protein 46; AltName: Full=Tripartite motif-containing protein 23	-	77	138	53	140	7	65	37	46	0.929061	1.71871	0.735791	1.65602	0.199542	0.898677	0.549067	0.737402
ENSG00000233297	21.9421	12.5938	21.4032	13.5314	34.3561	27.0118	35.7784	31.2066	17.3676	32.0882	-0.883264	0.0188022	0.475085	RASA4DP	7	102681836	102690469	-	1199	unprocessed_pseudogene	- && O43374.2 RecName: Full=Ras GTPase-activating protein 4; AltName: Full=Calcium-promoted Ras inactivator; AltName: Full=Ras p21 protein activator 4; AltName: Full=RasGAP-activating-like protein 2	-	27	15	23	17	18	29	36	29	1.30609	0.748978	1.28015	0.806195	2.05714	1.60747	2.14181	1.8638
ENSG00000184363	18.6914	24.348	27.9172	18.3072	51.5342	34.4633	31.803	40.8914	22.3159	39.673	-0.813269	0.0188071	0.475085	PKP3	11	392614	404908	+	3787	protein_coding	- && Q9Y446.1 RecName: Full=Plakophilin-3	-	23	29	30	23	27	37	32	38	0.352257	0.458458	0.528663	0.345337	0.976965	0.649338	0.602771	0.773231
novel.10	34.9448	41.9793	44.6675	54.9216	1.90867	20.4917	23.8523	31.2066	44.1283	19.3648	1.13797	0.0188688	0.475085	-	1	143327385	143331928	+	1152	-	- && - && -	-	43	50	48	69	1	22	24	29	2.16493	2.59845	2.78062	3.40571	0.118948	1.26921	1.48613	1.93984
ENSG00000162076	439.654	427.349	699.791	332.713	1129.93	532.784	696.685	795.231	474.877	788.659	-0.730276	0.0188747	0.475085	FLYWCH2	16	2883186	2899382	+	1365	protein_coding	- && Q96CP2.1 RecName: Full=FLYWCH family member 2	-	541	509	752	418	592	572	701	739	22.9875	22.3245	36.7653	17.4122	59.4292	27.8502	36.6339	41.7189
ENSG00000057663	94.2696	94.0336	74.4458	117.007	82.073	54.0235	58.6368	52.7284	94.9389	61.8654	0.640247	0.018885	0.475085	ATG5	6	106045423	106325791	-	5655	protein_coding	- && Q9H1Y0.2 RecName: Full=Autophagy protein 5; AltName: Full=APG5-like; AltName: Full=Apoptosis-specific protein	-	116	112	80	147	43	58	59	49	1.18974	1.18572	0.944083	1.47807	1.04195	0.681647	0.744247	0.667704
ENSG00000149761	212.919	245.999	384.327	155.213	547.789	287.815	396.544	458.415	249.614	422.641	-0.758206	0.0189314	0.475085	NUDT22	11	64225941	64230686	+	3721	protein_coding	- && Q9BRQ3.3 RecName: Full=Nucleoside diphosphate-linked moiety X motif 22; Short=Nudix motif 22	-	262	293	413	195	287	309	399	426	4.08384	4.71416	7.40702	2.97979	10.569	5.51904	7.64911	8.82207
ENSG00000112941	550.989	511.308	507.162	636.772	309.205	454.543	451.205	365.871	551.558	395.206	0.476432	0.0189586	0.475085	PAPD7	5	6713007	6757048	+	6785	protein_coding	- && Q5XG87.3 RecName: Full=Non-canonical poly(A) RNA polymerase PAPD7; AltName: Full=DNA polymerase sigma; AltName: Full=LAK-1; AltName: Full=PAP-associated domain-containing protein 7; AltName: Full=TRAMP-like complex polyadenylate polymerase; AltName: Full=Terminal uridylyltransferase 5; Short=TUTase 5; AltName: Full=Topoisomerase-related function protein 4-1; Short=TRF4-1	-	678	609	545	800	162	488	454	340	5.79572	5.37359	5.36043	6.70426	3.27172	4.78007	4.77314	3.86144
ENSG00000161999	251.115	245.159	388.979	201.379	379.826	351.153	413.439	522.98	271.658	416.85	-0.619405	0.0189756	0.475085	JMJD8	16	681671	684528	-	2627	protein_coding	- && Q96S16.1 RecName: Full=JmjC domain-containing protein 8; AltName: Full=Jumonji domain-containing protein 8	-	309	292	418	253	199	377	416	486	6.82222	6.65456	10.6186	5.47609	10.3802	9.53774	11.2962	14.256
ENSG00000112110	325.88	341.711	337.798	317.59	1049.77	341.839	410.458	516.523	330.745	579.648	-0.805331	0.0189947	0.475085	MRPL18	6	159789812	159798436	+	1375	protein_coding	- && Q9H0U6.1 RecName: Full=39S ribosomal protein L18, mitochondrial; Short=L18mt; Short=MRP-L18; Flags: Precursor	-	401	407	363	399	550	367	413	480	16.9149	17.721	17.618	16.4999	54.8114	17.7389	21.4262	26.9004
ENSG00000169203	4.06334	7.55627	6.51401	5.57175	0	1.86288	0.993845	1.07609	5.92634	0.983204	2.43137	0.0190326	0.475085	NPIPB12	16	29483642	29505999	-	4331	protein_coding	- && A6NJU9.4 PUTATIVE PSEUDOGENE: RecName: Full=Putative NPIP-like protein LOC613037	-	5	9	7	7	0	2	1	1	0.0669591	0.124409	0.107861	0.091901	0	0.0306907	0.0164706	0.0177923
ENSG00000166340	714.336	744.712	661.637	851.682	324.475	615.682	537.67	541.274	743.092	504.775	0.553721	0.0190681	0.475085	TPP1	11	6612763	6619485	-	6544	protein_coding	- && O14773.2 RecName: Full=Tripeptidyl-peptidase 1; Short=TPP-1; AltName: Full=Cell growth-inhibiting gene 1 protein; AltName: Full=Lysosomal pepstatin-insensitive protease; Short=LPIC; AltName: Full=Tripeptidyl aminopeptidase; AltName: Full=Tripeptidyl-peptidase I; Short=TPP-I; Flags: Precursor	-	879	887	711	1070	170	661	541	503	7.79064	8.11479	7.25069	9.29717	3.55972	6.71309	5.89728	5.92305
novel.363	20.3167	21.8292	59.5567	27.0628	152.694	43.7777	82.4891	31.2066	32.1914	77.5418	-1.25733	0.019117	0.475085	-	CHR_HG26_PATCH	38935760	38976054	-	2724	-	- && sp|Q96EF6|FBX17_HUMAN F-box only protein 17 OS=Homo sapiens OX=9606 GN=FBXO17 PE=1 SV=1 && PF12937:F-box-like|PF04300:F-box associated region	-	25	26	64	34	80	47	83	29	0.532305	0.57143	1.56793	0.709712	4.02433	1.14671	2.17355	0.820373
ENSG00000176101	779.349	827.831	1425.64	555.583	1796.06	1088.85	1419.21	1650.72	897.1	1488.71	-0.730485	0.0191417	0.475085	SSNA1	9	137188647	137190370	+	1183	protein_coding	- && O43805.2 RecName: Full=Sjoegren syndrome nuclear autoantigen 1; AltName: Full=Nuclear autoantigen of 14 kDa	-	959	986	1532	698	941	1169	1428	1534	47.0177	49.8987	86.4225	33.5491	108.997	65.6741	86.1076	99.922
ENSG00000170615	4.06334	3.35834	2.79172	1.59193	0	0	0	0	2.95133	0	3.77191	0.0191491	1	SLC26A5	7	103352730	103446177	-	3377	protein_coding	- && P58743.1 RecName: Full=Prestin; AltName: Full=Solute carrier family 26 member 5	-	5	4	3	2	0	0	0	0	0.085875	0.070913	0.0592848	0.0336751	0	0	0	0
ENSG00000132329	1054.84	1219.08	2545.12	716.368	3252.38	1540.6	2528.34	3174.47	1383.85	2623.95	-0.92299	0.0191767	0.475085	RAMP1	2	237858893	237912114	+	1234	protein_coding	- && O60894.1 RecName: Full=Receptor activity-modifying protein 1; AltName: Full=Calcitonin-receptor-like receptor activity-modifying protein 1; Short=CRLR activity-modifying protein 1; Flags: Precursor	-	1298	1452	2735	900	1704	1654	2544	2950	61.008	70.4447	147.909	41.4704	189.219	89.0809	147.062	184.216
ENSG00000205302	94.2696	138.532	95.849	132.926	40.0821	84.7611	58.6368	90.3916	115.394	68.4679	0.73588	0.0191791	0.475085	SNX2	5	122774996	122830108	+	4254	protein_coding	- && O60749.2 RecName: Full=Sorting nexin-2; AltName: Full=Transformation-related gene 9 protein; Short=TRG-9	-	116	165	103	167	21	91	59	84	1.58157	2.32211	1.61582	2.23218	0.676445	1.4217	0.989356	1.52161
ENSG00000230090	4.87601	0.839585	2.79172	0	20.9954	2.79432	8.9446	8.60872	2.12683	10.3358	-2.24156	0.0192259	0.475085	AC108025.1	2	5618327	5691118	-	1115	processed_transcript	- && -	-	6	1	3	0	11	3	9	8	0.312107	0.0536935	0.179556	0	1.35185	0.178818	0.575792	0.552886
ENSG00000197859	112.961	140.211	203.795	89.1481	185.141	191.877	231.566	281.936	136.529	222.63	-0.709555	0.0193008	0.475085	ADAMTSL2	9	133532164	133575519	+	4677	protein_coding	- && Q86TH1.1 RecName: Full=ADAMTS-like protein 2; Short=ADAMTSL-2; Flags: Precursor	-	139	167	219	112	97	206	233	262	1.72375	2.1377	3.12485	1.36164	2.84194	2.92728	3.55375	4.31673
ENSG00000176473	394.144	456.734	578.816	334.305	1267.36	513.224	590.344	637.046	441	751.993	-0.767332	0.0193107	0.475085	WDR25	14	100376418	100530303	+	4218	protein_coding	- && Q64LD2.3 RecName: Full=WD repeat-containing protein 25	-	485	544	622	420	664	551	594	592	6.66903	7.72128	9.84094	5.66178	21.5711	8.68179	10.0456	10.8152
ENSG00000167508	395.77	413.076	710.958	296.099	872.264	517.881	735.445	880.242	453.976	751.458	-0.726745	0.0193556	0.475085	MVD	16	88651935	88663161	-	4717	protein_coding	- && P53602.1 RecName: Full=Diphosphomevalonate decarboxylase; AltName: Full=Mevalonate (diphospho)decarboxylase; Short=MDDase; AltName: Full=Mevalonate pyrophosphate decarboxylase	-	487	492	764	372	457	556	740	818	5.98812	6.24448	10.8089	4.48423	13.2758	7.83382	11.1909	13.3631
ENSG00000257176	2.43801	3.35834	2.79172	6.36772	0	0	0.993845	0	3.73895	0.248461	3.39595	0.0193645	1	AC009318.1	12	29280418	29317848	-	2813	antisense	- && Q96K12.1 RecName: Full=Fatty acyl-CoA reductase 2; AltName: Full=Male sterility domain-containing protein 1	-	3	4	3	8	0	0	1	0	0.0618556	0.0851309	0.0711712	0.161708	0	0	0.0253588	0
ENSG00000230131	3.25067	1.67917	3.72229	0	32.4475	6.52008	3.97538	3.22827	2.16303	11.5428	-2.36905	0.0193696	0.475085	AL160290.2	10	123356450	123517708	+	1245	lincRNA	- && -	-	4	2	4	0	17	7	4	3	0.186345	0.0961739	0.214409	0	1.87107	0.373674	0.229186	0.185683
ENSG00000241468	1310.83	1428.97	1942.11	1062.61	6909.4	1144.74	1731.28	2665.48	1436.13	3112.72	-1.11544	0.0193748	0.475085	ATP5MF	7	99448475	99466331	-	2275	protein_coding	- && Q8N769.1 RecName: Full=Uncharacterized protein C14orf178	-	1613	1702	2087	1335	3620	1229	1742	2477	41.1226	44.7894	61.2201	33.3665	218.041	35.9033	54.6216	83.9006
ENSG00000203875	1288.08	1336.62	1526.14	1383.39	6674.63	1438.14	1517.6	1946.65	1383.56	2894.26	-1.06408	0.0193886	0.475085	SNHG5	6	85660950	85678736	-	2794	processed_transcript	- && Q99959.2 RecName: Full=Plakophilin-2	-	1585	1592	1640	1738	3497	1544	1527	1809	32.9026	34.1125	39.1715	35.3699	171.506	36.727	38.9862	49.8922
ENSG00000234743	92.6442	71.3648	82.821	75.6167	120.246	105.253	109.323	126.979	80.6117	115.45	-0.514977	0.0194276	0.475085	EIF5AP4	10	80247219	80247683	-	465	processed_pseudogene	- && Q6IS14.2 RecName: Full=Eukaryotic translation initiation factor 5A-1-like; Short=eIF-5A-1-like; Short=eIF-5A1-like; AltName: Full=Eukaryotic initiation factor 5A isoform 1-like	-	114	85	89	95	63	113	110	118	14.2193	10.9437	12.7729	11.6167	18.5651	16.1506	16.8748	19.5546
ENSG00000167965	1847.2	1788.32	2561.87	1234.54	3061.51	2254.09	2946.75	2923.74	1857.98	2796.52	-0.589839	0.0194443	0.475085	MLST8	16	2204248	2209416	+	4323	protein_coding	- && Q9BVC4.1 RecName: Full=Target of rapamycin complex subunit LST8; Short=TORC subunit LST8; AltName: Full=G protein beta subunit-like; Short=Gable; Short=Protein GbetaL; AltName: Full=Mammalian lethal with SEC13 protein 8; Short=mLST8	-	2273	2130	2753	1551	1604	2420	2965	2717	30.4959	29.4979	42.4985	20.4003	50.8428	37.2044	48.9257	48.4312
ENSG00000167779	77.2035	94.8732	126.558	50.9417	223.315	97.8012	126.218	184.011	87.3941	157.836	-0.847318	0.0194481	0.475085	IGFBP6	12	53097436	53102345	+	1279	protein_coding	- && P24592.1 RecName: Full=Insulin-like growth factor-binding protein 6; Short=IBP-6; Short=IGF-binding protein 6; Short=IGFBP-6; Flags: Precursor	-	95	113	136	64	117	105	127	171	4.30805	5.28938	7.09613	2.84525	12.535	5.45611	7.08323	10.3026
ENSG00000011201	11.3774	3.35834	7.44458	8.75561	0	0.93144	3.97538	1.07609	7.73397	1.49573	2.24396	0.0194571	0.475085	ANOS1	X	8528874	8732186	-	7131	protein_coding	- && P23352.3 RecName: Full=Anosmin-1; AltName: Full=Adhesion molecule-like X-linked; AltName: Full=Kallmann syndrome protein; Flags: Precursor	-	14	4	8	11	0	1	4	1	0.113869	0.033582	0.0748674	0.0877107	0	0.00931996	0.0400136	0.0108061
ENSG00000075790	46.3221	28.5459	26.9866	58.1054	9.54337	22.3546	24.8461	21.5218	39.99	19.5665	0.996125	0.0194577	0.475085	BCAP29	7	107579977	107629170	+	8409	protein_coding	- && Q9UHQ4.2 RecName: Full=B-cell receptor-associated protein 29; Short=BCR-associated protein 29; Short=Bap29	-	57	34	29	73	5	24	25	20	0.39315	0.242065	0.230148	0.493616	0.0814772	0.189684	0.212077	0.183276
ENSG00000172789	18.6914	18.4709	27.9172	19.8991	62.9862	33.5319	24.8461	41.9675	21.2446	40.8329	-0.916254	0.0194613	0.475085	HOXC5	12	54032853	54035358	+	1805	protein_coding	- && Q00444.1 RecName: Full=Homeobox protein Hox-C5; AltName: Full=Homeobox protein CP11; AltName: Full=Homeobox protein Hox-3D	-	23	22	30	25	33	36	25	39	0.739058	0.729697	1.10917	0.787541	2.50523	1.32553	0.988009	1.66498
ENSG00000130600	2446.13	3175.31	3910.27	2746.87	4040.66	3622.37	4423.6	6061.62	3069.65	4537.06	-0.563845	0.0195144	0.475085	H19	11	1995176	2001470	-	2897	processed_transcript	- && -	-	3010	3782	4202	3451	2117	3889	4451	5633	60.2623	78.1573	96.7967	67.734	100.134	89.2183	109.599	149.835
ENSG00000067829	697.27	690.979	781.681	522.153	1013.51	838.296	874.583	935.123	673.021	915.377	-0.442896	0.0195324	0.475085	IDH3G	X	153785766	153794523	-	2717	protein_coding	- && P51553.1 RecName: Full=Isocitrate dehydrogenase [NAD] subunit gamma, mitochondrial; AltName: Full=Isocitric dehydrogenase subunit gamma; AltName: Full=NAD(+)-specific ICDH subunit gamma; Flags: Precursor	-	858	823	840	656	531	900	880	869	18.3158	18.1346	20.6321	13.7286	26.7803	22.0149	23.1042	24.6462
ENSG00000126267	2654.99	2821.85	3500.82	1880.86	7302.59	2923.79	3749.78	4225.81	2714.63	4550.49	-0.744861	0.0195405	0.475085	COX6B1	19	35648223	35658861	+	936	protein_coding	- && P14854.2 RecName: Full=Cytochrome c oxidase subunit 6B1; AltName: Full=Cytochrome c oxidase subunit VIb isoform 1; Short=COX VIb-1	-	3267	3361	3762	2363	3826	3139	3773	3927	202.442	214.976	268.223	143.548	560.118	222.885	287.547	323.3
ENSG00000236088	78.0162	77.2419	73.5153	85.9642	32.4475	72.6524	39.7538	43.0436	78.6844	46.9743	0.721871	0.0195893	0.475085	COX10-AS1	17	13756478	14069495	-	6456	processed_transcript	- && Q5H9K5.1 RecName: Full=Zinc finger matrin-type protein 1	-	96	92	79	108	17	78	40	40	0.862453	0.853142	0.816614	0.951198	0.360825	0.802963	0.441972	0.477438
ENSG00000226085	15.4407	17.6313	25.1255	9.55158	36.2648	32.6004	22.8584	40.8914	16.9373	33.1538	-0.970081	0.0196948	0.475085	UQCRFS1P1	22	39875289	39876108	+	820	processed_pseudogene	- && P0C7P4.1 PUTATIVE PSEUDOGENE: RecName: Full=Putative cytochrome b-c1 complex subunit Rieske-like protein 1; AltName: Full=Ubiquinol-cytochrome c reductase Rieske iron-sulfur subunit pseudogene 1	-	19	21	27	12	19	35	23	38	1.3439	1.53321	2.19737	0.832105	3.17505	2.83673	2.00084	3.571
ENSG00000112651	572.119	594.427	777.028	469.619	1173.83	707.895	806.008	892.079	603.298	894.954	-0.567235	0.0197143	0.475085	MRPL2	6	43054029	43059806	-	2539	protein_coding	- && Q5T653.2 RecName: Full=39S ribosomal protein L2, mitochondrial; Short=L2mt; Short=MRP-L2; Flags: Precursor	-	704	708	835	590	615	760	811	829	16.0819	16.6943	21.9471	13.213	33.1912	19.8937	22.7854	25.1601
ENSG00000056050	177.162	222.49	146.1	241.177	137.425	140.647	140.132	119.446	196.732	134.413	0.550969	0.0197347	0.475085	HPF1	4	169729465	169757953	-	1436	protein_coding	- && Q9NWY4.2 RecName: Full=Histone PARylation factor 1	-	218	265	157	303	72	151	141	111	8.80501	11.0481	7.29622	11.9977	6.87051	6.98855	7.00427	5.95647
ENSG00000271320	0	0	0	2.38789	19.0867	3.72576	0.993845	3.22827	0.596974	6.75865	-3.39648	0.0197482	0.475085	AC091488.1	2	157917712	157918371	+	660	lincRNA	- && -	-	0	0	0	3	10	4	1	3	0	0	0	0.258457	2.07619	0.402792	0.108082	0.350266
ENSG00000165916	1752.93	1922.65	2355.28	1613.42	6573.47	1979.31	2367.34	2944.18	1911.07	3466.08	-0.858301	0.0197656	0.475085	PSMC3	11	47418769	47426473	-	2276	protein_coding	- && P17980.3 RecName: Full=26S protease regulatory subunit 6A; AltName: Full=26S proteasome AAA-ATPase subunit RPT5; AltName: Full=Proteasome 26S subunit ATPase 3; AltName: Full=Proteasome subunit P50; AltName: Full=Tat-binding protein 1; Short=TBP-1	-	2157	2290	2531	2027	3444	2125	2382	2736	54.9674	60.2365	74.2118	50.6398	207.349	62.0513	74.6565	92.6327
ENSG00000095059	6936.94	7154.11	8662.7	4917.47	14280.7	7821.3	9403.76	10607	6917.81	10528.2	-0.60572	0.0197687	0.475085	DHPS	19	12675717	12681902	-	3006	protein_coding	- && P49366.1 RecName: Full=Deoxyhypusine synthase; Short=DHS	-	8536	8521	9309	6178	7482	8397	9462	9857	164.7	169.706	206.665	116.861	341.067	185.652	224.539	252.683
ENSG00000273619	50.3855	22.6688	62.3484	27.0628	141.242	50.2978	66.5876	74.2502	40.6164	83.0944	-1.01984	0.019791	0.475085	AL121832.2	20	62386303	62386970	-	668	antisense	- && -	-	62	27	67	34	74	54	67	69	5.38323	2.41983	6.69347	2.8941	15.1798	5.37257	7.15478	7.95964
ENSG00000136866	27.6307	47.0168	24.1949	40.5942	13.3607	27.0118	11.9261	16.1414	34.8592	17.11	1.00586	0.0198114	0.475085	ZFP37	9	113038380	113056759	-	6354	protein_coding	- && Q9Y6Q3.3 RecName: Full=Zinc finger protein 37 homolog; Short=Zfp-37	-	34	56	26	51	7	29	12	15	0.310355	0.52764	0.273073	0.456387	0.15096	0.30333	0.13472	0.181913
ENSG00000159086	214.545	198.982	115.391	237.197	57.2602	137.853	139.138	104.381	191.529	109.658	0.79288	0.019861	0.475085	PAXBP1	21	32733899	32771858	-	7212	protein_coding	- && Q9Y5B6.2 RecName: Full=PAX3- and PAX7-binding protein 1; AltName: Full=GC-rich sequence DNA-binding factor 1	-	264	237	124	298	30	148	140	97	2.12313	1.96739	1.14741	2.34948	0.570002	1.36386	1.38475	1.03642
ENSG00000258913	21.9421	14.273	10.2363	8.75561	68.7123	24.2175	24.8461	17.2174	13.8017	33.7483	-1.25122	0.0198793	0.475085	AL590079.1	14	104223584	104288069	+	1474	lincRNA	- && -	-	27	17	11	11	36	26	25	16	1.06241	0.690475	0.498022	0.424332	3.34669	1.1723	1.20987	0.836456
ENSG00000114767	500.604	547.41	674.665	374.103	797.826	670.637	729.482	809.22	524.196	751.791	-0.520112	0.0199043	0.475085	RRP9	3	51933430	51941941	-	1578	protein_coding	- && O43818.1 RecName: Full=U3 small nucleolar RNA-interacting protein 2; AltName: Full=RRP9 homolog; AltName: Full=U3 small nucleolar ribonucleoprotein-associated 55 kDa protein; Short=U3 snoRNP-associated 55 kDa protein; Short=U3-55K	-	616	652	725	470	418	720	734	752	22.6413	24.7365	30.6608	16.9356	36.2978	30.3242	33.1808	36.7224
ENSG00000158042	683.454	676.706	741.667	517.377	2511.81	680.883	814.953	956.644	654.801	1241.07	-0.920704	0.0199219	0.475085	MRPL17	11	6680782	6683401	-	2276	protein_coding	- && Q9NRX2.1 RecName: Full=39S ribosomal protein L17, mitochondrial; Short=L17mt; Short=MRP-L17; AltName: Full=LYST-interacting protein 2; Flags: Precursor	-	841	806	797	650	1316	731	820	889	21.4314	21.2012	23.3689	16.2387	79.2308	21.3457	25.7004	30.0989
ENSG00000083535	95.0822	88.9961	54.9038	182.276	57.2602	73.5838	48.6984	44.1197	105.315	55.9155	0.914387	0.0199323	0.475085	PIBF1	13	72782059	73016461	+	4253	protein_coding	- && Q8WXW3.2 RecName: Full=Progesterone-induced-blocking factor 1; Short=PIBF; AltName: Full=Centrosomal protein of 90 kDa; Short=CEP90	-	117	106	59	229	30	79	49	41	1.59558	1.49213	0.925784	3.06162	0.966577	1.23451	0.821862	0.742864
ENSG00000274104	15.4407	10.075	19.542	7.16368	57.2602	13.9716	19.8769	36.5871	13.0554	31.9239	-1.26366	0.0199337	0.475085	AC020910.4	19	34733298	34733837	-	540	lincRNA	- && -	-	19	12	21	9	30	15	20	34	2.04074	1.33041	2.59525	0.947675	7.61269	1.84613	2.64201	4.85183
ENSG00000143575	2167.39	2046.07	2348.77	1609.44	6796.79	2006.32	2621.76	3243.34	2042.92	3667.05	-0.843398	0.0199449	0.475085	HAX1	1	154272511	154275875	+	2155	protein_coding	- && O00165.2 RecName: Full=HCLS1-associated protein X-1; AltName: Full=HS1-associating protein X-1; Short=HAX-1; AltName: Full=HS1-binding protein 1; Short=HSP1BP-1	-	2667	2437	2524	2022	3561	2154	2638	3014	71.78	67.7026	78.1619	53.3512	226.431	66.4298	87.3224	107.775
ENSG00000272829	8.12669	5.8771	4.65286	1.59193	20.9954	15.8345	12.92	7.53263	5.06214	14.3206	-1.47607	0.0199743	0.475085	AC002470.1	22	20981361	20981755	-	395	lincRNA	- && -	-	10	7	5	2	11	17	13	7	1.46835	1.06096	0.844746	0.287901	3.81598	2.86033	2.34771	1.36559
ENSG00000087095	100.771	92.3544	85.6127	133.722	28.6301	82.8982	55.6553	68.8698	103.115	59.0133	0.782484	0.01998	0.475085	NLK	17	28041737	28196381	+	5290	protein_coding	- && E1BMN8.2 RecName: Full=Serine/threonine-protein kinase NLK; AltName: Full=Nemo-like kinase	-	124	110	92	168	15	89	56	64	1.35955	1.2449	1.16061	1.80578	0.388549	1.11815	0.755145	0.932277
ENSG00000237594	60.1375	46.1772	78.1681	37.4103	171.781	62.4065	80.5014	100.076	55.4733	103.691	-0.889256	0.0199828	0.475085	AP000251.1	21	31559245	31560487	+	822	lincRNA	- && -	-	74	55	84	47	90	67	81	93	5.22141	4.00579	6.81962	3.25115	15.0031	5.41711	7.02928	8.7183
ENSG00000106628	4670.41	4934.24	5681.15	3532.49	7359.85	5396.77	6523.6	7091.44	4704.57	6592.91	-0.486746	0.0201253	0.475085	POLD2	7	44114681	44124358	-	3695	protein_coding	- && P49005.1 RecName: Full=DNA polymerase delta subunit 2; AltName: Full=DNA polymerase delta subunit p50	-	5747	5877	6105	4438	3856	5794	6564	6590	90.2099	95.2222	110.262	68.2941	142.999	104.215	126.722	137.433
ENSG00000156482	6819.92	7231.35	7149.59	5648.96	18290.8	6432.53	8318.48	11799.3	6712.45	11210.3	-0.739717	0.020129	0.475085	RPL30	8	98024851	98046469	-	4027	protein_coding	- && P67883.2 RecName: Full=60S ribosomal protein L30 >P67884.2 RecName: Full=60S ribosomal protein L30	-	8392	8613	7683	7097	9583	6906	8370	10965	120.868	128.047	127.322	100.208	326.085	113.975	148.266	209.82
ENSG00000215845	220.233	206.538	337.798	173.52	1229.19	228.203	273.307	360.49	234.522	522.797	-1.15323	0.0201505	0.475085	TSTD1	1	161037631	161038990	-	1210	protein_coding	- && Q8NFU3.3 RecName: Full=Thiosulfate sulfurtransferase/rhodanese-like domain-containing protein 1	-	271	246	363	218	644	245	275	335	12.9901	12.1716	20.0205	10.2443	72.9308	13.4569	16.2123	21.3344
ENSG00000115286	507.918	480.243	646.748	295.303	881.807	647.351	683.765	745.731	482.553	739.664	-0.615372	0.0201721	0.475085	NDUFS7	19	1383527	1395589	+	7533	protein_coding	- && O75251.3 RecName: Full=NADH dehydrogenase [ubiquinone] iron-sulfur protein 7, mitochondrial; AltName: Full=Complex I-20kD; Short=CI-20kD; AltName: Full=NADH-ubiquinone oxidoreductase 20 kDa subunit; AltName: Full=PSST subunit; Flags: Precursor	-	625	572	695	371	462	695	688	693	4.81216	4.54595	6.15701	2.80038	8.40397	6.13171	6.51506	7.08902
ENSG00000257151	18.6914	17.6313	12.0974	25.4709	0	10.2458	6.95691	9.68481	18.4727	6.72189	1.36563	0.020184	0.475085	PWAR6	15	25031873	25036490	+	4618	lincRNA	- && -	-	23	21	13	32	0	11	7	9	0.288869	0.272246	0.187864	0.394009	0	0.158308	0.108129	0.150179
novel.760	195.853	204.859	260.56	171.928	545.881	240.312	294.178	280.86	208.3	340.307	-0.702122	0.0202066	0.475085	-	GL000218.1	39072	97437	-	5334	-	- && sp|Q8WW24|TEKT4_HUMAN Tektin-4 OS=Homo sapiens OX=9606 GN=TEKT4 PE=1 SV=1 && -	-	241	244	280	216	286	258	296	261	2.62055	2.73863	3.50314	2.30256	7.34723	3.21463	3.95855	3.77058
ENSG00000245149	18.6914	10.9146	12.0974	18.3072	0	8.38296	7.95076	1.07609	15.0027	4.35245	1.67445	0.020225	0.475085	RNF139-AS1	8	124462485	124474576	-	6943	lincRNA	- && Q8N7I0.1 RecName: Full=Protein GVQW1; AltName: Full=GVQW motif-containing protein 1; AltName: Full=Tigger transposable element-derived 1-like protein 2; Flags: Precursor	-	23	13	13	23	0	9	8	1	0.192136	0.112097	0.124954	0.188361	0	0.0861509	0.0821941	0.0110987
ENSG00000174327	38.1954	27.7063	45.5981	29.4507	59.1689	49.3663	59.6307	59.185	35.2376	56.8377	-0.689854	0.0202369	0.475085	SLC16A13	17	7036075	7040121	+	2087	protein_coding	- && Q7RTY0.1 RecName: Full=Monocarboxylate transporter 13; Short=MCT 13; AltName: Full=Solute carrier family 16 member 13	-	47	33	49	37	31	53	60	55	1.30618	0.946647	1.56685	1.00807	2.0354	1.68779	2.05082	2.03077
ENSG00000092054	0	0	2.79172	1.59193	20.9954	7.45152	0.993845	3.22827	1.09591	8.16726	-2.87123	0.020239	0.475085	MYH7	14	23412738	23435718	-	6087	protein_coding	- && P12883.5 RecName: Full=Myosin-7; AltName: Full=Myosin heavy chain 7; AltName: Full=Myosin heavy chain slow isoform; Short=MyHC-slow; AltName: Full=Myosin heavy chain, cardiac muscle beta isoform; Short=MyHC-beta	-	0	0	3	2	11	8	1	3	0	0	0.0328905	0.0186826	0.247628	0.0873476	0.0117191	0.0379786
ENSG00000144713	24463	27163.9	28037.2	20556.6	82599.8	26163.2	31023.9	37576	25055.2	44340.7	-0.823472	0.0202486	0.475085	RPL32	3	12834485	12841588	-	3720	protein_coding	- && Q6QAT0.3 RecName: Full=60S ribosomal protein L32 >Q76KA3.3 RecName: Full=60S ribosomal protein L32 >P62912.2 RecName: Full=60S ribosomal protein L32 >P62910.2 RecName: Full=60S ribosomal protein L32 >P62911.2 RecName: Full=60S ribosomal protein L32 >E2RKA8.1 RecName: Full=60S ribosomal protein L32	-	30102	32354	30129	25826	43276	28089	31216	34919	469.332	520.693	540.499	394.752	1594.1	501.831	598.594	723.335
ENSG00000132467	186.914	204.019	168.434	205.359	76.347	135.99	161.003	126.979	191.181	125.08	0.597852	0.0202581	0.475085	UTP3	4	70688479	70690551	+	2073	protein_coding	- && Q9NQZ2.1 RecName: Full=Something about silencing protein 10; AltName: Full=Charged amino acid-rich leucine zipper 1; Short=CRL1; AltName: Full=Disrupter of silencing SAS10; AltName: Full=UTP3 homolog	-	230	243	181	258	40	146	162	118	6.43511	7.01784	5.82683	7.0767	2.64406	4.68078	5.5746	4.38635
ENSG00000177830	2000.79	2051.95	2597.23	1310.16	3389.8	2318.36	3028.24	3169.09	1990.03	2976.37	-0.580598	0.0202914	0.475085	CHID1	11	867860	915058	-	5984	protein_coding	- && Q9BWS9.1 RecName: Full=Chitinase domain-containing protein 1; AltName: Full=Stabilin-1-interacting chitinase-like protein; Short=SI-CLP; Flags: Precursor	-	2462	2444	2791	1646	1776	2489	3047	2945	23.8629	24.4516	31.1259	15.6404	40.6689	27.6438	36.3228	37.924
ENSG00000187601	339.696	355.984	342.451	289.731	1521.21	323.21	398.532	479.936	331.965	680.723	-1.03291	0.0202988	0.475085	MAGEH1	X	55452105	55453566	+	1462	protein_coding	- && Q9H213.1 RecName: Full=Melanoma-associated antigen H1; AltName: Full=Apoptosis-related protein 1; Short=APR-1; AltName: Full=MAGE-H1 antigen; AltName: Full=Restin	-	418	424	368	364	797	347	401	446	16.5827	17.3626	16.7978	14.1568	74.7002	15.7742	19.5657	23.5076
ENSG00000133027	542.863	564.201	769.584	457.68	1255.91	695.786	787.125	828.59	583.582	891.852	-0.609931	0.0203	0.475085	PEMT	17	17505563	17591708	-	1720	protein_coding	- && Q9UBM1.4 RecName: Full=Phosphatidylethanolamine N-methyltransferase; Short=PEAMT; Short=PEMT; AltName: Full=PEMT2; AltName: Full=Phospholipid methyltransferase; Short=PLMT	-	668	672	827	575	658	747	792	770	22.5256	23.3904	32.0871	19.0086	52.4213	28.864	32.8469	34.4971
ENSG00000113615	154.407	133.494	81.8904	175.112	20.9954	99.6641	86.4645	65.6415	136.226	68.1914	0.980336	0.0203041	0.475085	SEC24A	5	134648789	134727823	+	7201	protein_coding	- && O95486.2 RecName: Full=Protein transport protein Sec24A; AltName: Full=SEC24-related protein A	-	190	159	88	220	11	107	87	61	1.53034	1.32191	0.815535	1.73716	0.20932	0.987542	0.861836	0.652766
ENSG00000189042	38.1954	41.1397	26.9866	63.6772	7.6347	29.8061	25.84	16.1414	42.4997	19.8555	1.05586	0.0203063	0.475085	ZNF567	19	36687612	36727701	+	4724	protein_coding	- && Q8N184.3 RecName: Full=Zinc finger protein 567	-	47	49	29	80	4	32	26	15	0.577053	0.620988	0.409677	0.962921	0.116027	0.450199	0.39261	0.244682
ENSG00000099341	3216.54	3493.52	3967.96	2590.87	9081.47	3819.84	4071.78	4856.4	3317.22	5457.37	-0.717821	0.020314	0.475085	PSMD8	19	38374536	38383824	+	3105	protein_coding	- && P48556.2 RecName: Full=26S proteasome non-ATPase regulatory subunit 8; AltName: Full=26S proteasome regulatory subunit RPN12; AltName: Full=26S proteasome regulatory subunit S14; AltName: Full=p31	-	3958	4161	4264	3255	4758	4101	4097	4513	73.9336	80.2293	91.645	59.6074	209.978	87.7794	94.1244	112.002
novel.91	1.62534	2.51876	7.44458	0	32.4475	8.38296	4.96922	7.53263	2.89717	13.3331	-2.18149	0.0203241	0.475085	-	15	98648606	98648852	+	247	-	- && - && -	-	2	3	8	0	17	9	5	7	0.469635	0.727145	2.16145	0	9.43111	2.42164	1.44401	2.18384
ENSG00000215375	121.9	128.457	175.878	89.944	500.073	166.728	177.898	159.261	129.045	250.99	-0.952586	0.0203271	0.475085	MYL5	4	673580	682033	+	4305	protein_coding	- && Q02045.1 RecName: Full=Myosin light chain 5; AltName: Full=Myosin regulatory light chain 5; AltName: Full=Superfast myosin regulatory light chain 2; Short=MYLC2; Short=MyLC-2	-	150	153	189	113	262	179	179	148	2.0209	2.12772	2.92982	1.4925	8.33948	2.7634	2.96605	2.64917
ENSG00000275964	106.46	108.307	203.795	87.5561	406.548	123.882	188.83	249.653	126.529	242.228	-0.931949	0.0203275	0.475085	AL355001.2	13	19863858	19865048	+	1191	lincRNA	- && -	-	131	129	219	110	213	133	190	232	6.37951	6.48447	12.2712	5.2516	24.5063	7.42172	11.3799	15.0106
ENSG00000172366	432.34	495.355	899.864	312.814	1259.72	647.351	836.817	1011.53	535.093	938.855	-0.810494	0.0203673	0.475085	MCRIP2	16	636817	648474	+	5034	protein_coding	- && Q9BUT9.2 RecName: Full=MAPK regulated corepressor interacting protein 2; AltName: Full=Protein FAM195A	-	532	590	967	393	660	695	842	940	6.12951	7.01674	12.8194	4.43905	17.9656	9.17563	11.9315	14.3892
ENSG00000148834	1019.9	1076.35	1090.63	1034.75	5258.4	1035.76	1118.08	1549.57	1055.41	2240.45	-1.08505	0.0203879	0.475085	GSTO1	10	104235356	104267459	+	1691	protein_coding	- && P78417.2 RecName: Full=Glutathione S-transferase omega-1; Short=GSTO-1; AltName: Full=Glutathione S-transferase omega 1-1; Short=GSTO 1-1; AltName: Full=Glutathione-dependent dehydroascorbate reductase; AltName: Full=Monomethylarsonic acid reductase; Short=MMA(V) reductase; AltName: Full=S-(Phenacyl)glutathione reductase; Short=SPG-R	-	1255	1282	1172	1300	2755	1112	1125	1440	43.0455	45.388	46.2527	43.713	223.249	43.7044	47.4577	65.6205
ENSG00000163840	23.5674	24.348	15.8197	39.0023	0	13.0402	8.9446	16.1414	25.6843	9.53153	1.36011	0.0204081	0.475085	DTX3L	3	122564238	122575203	+	5868	protein_coding	- && Q8TDB6.1 RecName: Full=E3 ubiquitin-protein ligase DTX3L; AltName: Full=B-lymphoma- and BAL-associated protein; AltName: Full=Protein deltex-3-like; AltName: Full=Rhysin-2; Short=Rhysin2	-	29	29	17	49	0	14	9	15	0.286639	0.295873	0.193336	0.474806	0	0.158563	0.109408	0.19698
ENSG00000132507	4370.53	4426.29	5465.25	3886.7	8680.65	4803.44	5899.46	7054.85	4537.19	6609.6	-0.542481	0.0204696	0.475859	EIF5A	17	7306999	7312463	+	2815	protein_coding	- && Q6EWQ7.3 RecName: Full=Eukaryotic translation initiation factor 5A-1; Short=eIF-5A-1; Short=eIF-5A1; AltName: Full=Eukaryotic initiation factor 5A isoform 1; Short=eIF-5A; AltName: Full=eIF-4D >P63241.2 RecName: Full=Eukaryotic translation initiation factor 5A-1; Short=eIF-5A-1; Short=eIF-5A1; AltName: Full=Eukaryotic initiation factor 5A isoform 1; Short=eIF-5A; AltName: Full=Rev-binding fa…	-	5378	5272	5873	4883	4548	5157	5936	6556	110.808	112.123	139.231	98.6322	221.387	121.754	150.423	179.466
ENSG00000182774	4.87601	2.51876	1.86115	1.59193	22.9041	7.45152	6.95691	4.30436	2.71196	10.4042	-1.86533	0.0204957	0.475859	RPS17	15	82536750	82540564	-	3293	protein_coding	- && P08708.2 RecName: Full=40S ribosomal protein S17	-	6	3	2	2	12	8	7	4	0.105679	0.0545414	0.0405314	0.0345341	0.499344	0.161459	0.151637	0.0936028
ENSG00000240857	102.396	96.5523	90.2656	144.07	59.1689	72.6524	82.4891	67.7937	108.321	70.526	0.610642	0.020586	0.477321	RDH14	2	18554723	18560680	-	1587	protein_coding	- && Q9HBH5.1 RecName: Full=Retinol dehydrogenase 14; AltName: Full=Alcohol dehydrogenase PAN2; AltName: Full=Short chain dehydrogenase/reductase family 7C member 4	-	126	115	97	181	31	78	83	63	4.60491	4.33828	4.07894	6.48503	2.67667	3.2665	3.73078	3.05903
ENSG00000128311	273.057	302.251	354.548	201.379	624.136	331.593	349.833	481.012	282.809	446.644	-0.655884	0.0206159	0.477383	TST	22	37010859	37020183	-	1937	protein_coding	- && Q16762.4 RecName: Full=Thiosulfate sulfurtransferase; AltName: Full=Rhodanese	-	336	360	381	253	327	356	352	447	10.0609	11.1268	13.1265	7.42679	23.1328	12.2148	12.9632	17.7827
ENSG00000276248	6.50135	11.7542	12.0974	22.287	0	5.58864	6.95691	2.15218	13.16	3.67443	1.72927	0.0206854	0.477551	AL442125.1	13	113527260	113530621	+	3362	sense_intronic	- && -	-	8	14	13	28	0	6	7	2	0.138013	0.249303	0.258047	0.473555	0	0.118609	0.148525	0.0458409
ENSG00000073861	2.43801	5.03751	3.72229	3.18386	0	0	0	1.07609	3.59542	0.269023	3.33422	0.0206966	1	TBX21	17	47733244	47746119	+	2614	protein_coding	- && Q9UL17.1 RecName: Full=T-box transcription factor TBX21; Short=T-box protein 21; AltName: Full=T-cell-specific T-box transcription factor T-bet; AltName: Full=Transcription factor TBLYM	-	3	6	4	4	0	0	0	1	0.0665646	0.137418	0.102119	0.0870091	0	0	0	0.0294792
ENSG00000161677	334.007	365.22	697.93	223.666	763.47	494.595	737.433	847.959	405.206	710.864	-0.811157	0.0207053	0.477551	JOSD2	19	50505998	50511353	-	1514	protein_coding	- && Q8TAC2.1 RecName: Full=Josephin-2; AltName: Full=Josephin domain-containing protein 2	-	411	435	750	281	400	531	742	788	15.745	17.2013	33.0589	10.5534	36.203	23.3095	34.9604	40.1071
ENSG00000147853	398.208	417.274	329.423	478.375	217.589	313.895	336.913	264.718	405.82	283.279	0.513392	0.0207269	0.477551	AK3	9	4709559	4742043	-	4483	protein_coding	- && Q9UIJ7.4 RecName: Full=GTP:AMP phosphotransferase AK3, mitochondrial; AltName: Full=Adenylate kinase 3; Short=AK 3; AltName: Full=Adenylate kinase 3 alpha-like 1	-	490	497	354	601	114	337	339	246	6.3395	6.63719	5.26972	7.62283	3.48455	4.99604	5.39422	4.22851
ENSG00000174521	1808.19	1925.17	3840.47	1358.71	4975.91	2781.28	3542.06	4118.2	2233.14	3854.36	-0.787306	0.0207787	0.477551	TTC9B	19	40216058	40218399	-	2342	protein_coding	- && Q8N6N2.1 RecName: Full=Tetratricopeptide repeat protein 9B; Short=TPR repeat protein 9B	-	2225	2293	4127	1707	2607	2986	3564	3827	55.1024	58.6157	117.598	41.4436	152.533	84.7359	108.555	125.919
ENSG00000175581	250.302	277.903	287.547	278.588	1391.42	272.912	308.092	376.632	273.585	587.265	-1.09849	0.020785	0.477551	MRPL48	11	73787316	73865133	+	4386	protein_coding	- && Q96GC5.2 RecName: Full=39S ribosomal protein L48, mitochondrial; Short=L48mt; Short=MRP-L48; Flags: Precursor	-	308	331	309	350	729	293	310	350	4.07296	4.5181	4.70157	4.53743	22.7756	4.4398	5.04186	6.14922
ENSG00000197372	56.0741	68.0064	29.7783	56.5135	41.9908	29.8061	25.84	17.2174	52.5931	28.7136	0.903241	0.0207868	0.477551	ZNF675	19	23525631	23687220	-	6785	protein_coding	- && Q14593.3 RecName: Full=Zinc finger protein 273; AltName: Full=Zinc finger protein HZF9	-	69	81	32	71	22	32	26	16	0.58983	0.714713	0.314741	0.595003	0.444307	0.313447	0.273351	0.181715
ENSG00000160221	312.065	366.899	517.399	245.953	1002.05	395.862	552.578	540.197	360.579	622.673	-0.78571	0.0208692	0.478687	C21orf33	21	44133605	44210114	+	7952	protein_coding	- && P30042.3 RecName: Full=ES1 protein homolog, mitochondrial; AltName: Full=Protein GT335; AltName: Full=Protein KNP-I; Flags: Precursor	-	384	437	556	309	525	425	556	502	2.8008	3.29005	4.66607	2.20949	9.04677	3.55203	4.98765	4.86461
ENSG00000142541	71349.9	74570.3	99416.8	56595.5	308190	73937.7	89391.4	122153	75483.1	148418	-0.975429	0.020891	0.478687	RPL13A	19	49487554	49492308	+	2369	protein_coding	- && P40429.2 RecName: Full=60S ribosomal protein L13a; AltName: Full=23 kDa highly basic protein	-	87797	88818	106834	71103	161468	79380	89945	113516	2149.52	2244.57	3009.52	1706.61	9339.68	2226.95	2708.38	3692.43
ENSG00000090612	111.336	113.344	62.3484	131.334	20.9954	92.2126	49.6922	48.4241	104.591	52.8311	0.964166	0.0209588	0.479137	ZNF268	12	133181409	133214831	+	14095	protein_coding	- && Q14587.2 RecName: Full=Zinc finger protein 268; AltName: Full=Zinc finger protein HZF3	-	137	135	67	165	11	99	50	45	0.563745	0.57341	0.317222	0.665625	0.10694	0.466804	0.253048	0.246019
ENSG00000181378	25.1927	17.6313	78.1681	26.2668	103.068	49.3663	77.5199	86.0872	36.8147	79.0105	-1.1007	0.0209756	0.479137	CFAP65	2	219002846	219041527	-	10519	protein_coding	- && Q6ZU64.2 RecName: Full=Cilia- and flagella-associated protein 65; AltName: Full=Coiled-coil domain-containing protein 108	-	31	21	84	33	54	53	78	80	0.170929	0.11952	0.532915	0.178382	0.703445	0.334862	0.528954	0.586052
ENSG00000171425	1224.69	1303.04	1717.84	792.781	2754.22	1416.72	1950.92	1944.5	1259.59	2016.59	-0.678385	0.0209927	0.479137	ZNF581	19	55635459	55645622	+	1736	protein_coding	- && Q9P0T4.1 RecName: Full=Zinc finger protein 581	-	1507	1552	1846	996	1443	1521	1963	1807	50.349	53.5228	70.9635	32.6227	113.901	58.2296	80.6619	80.2101
novel.552	1.62534	0.839585	1.86115	3.18386	1.90867	21.4231	4.96922	5.38045	1.87748	8.42037	-2.2047	0.0210919	0.479675	-	CHR_HSCHR17_7_CTG4	38152276	38202666	+	4426	-	- && sp|O14512|SOCS7_HUMAN Suppressor of cytokine signaling 7 OS=Homo sapiens OX=9606 GN=SOCS7 PE=1 SV=2 && PF07525:SOCS box	SOCS_box	2	1	2	4	1	23	5	5	0.0262087	0.0135265	0.0301559	0.0513877	0.0309599	0.345367	0.0805854	0.0870521
ENSG00000179528	20.3167	30.2251	44.6675	22.287	80.1643	37.2576	54.6615	47.348	29.3741	54.8578	-0.887057	0.0210948	0.479675	LBX2	2	74497517	74503316	-	2389	protein_coding	- && Q6XYB7.1 RecName: Full=Transcription factor LBX2; AltName: Full=Ladybird homeobox protein homolog 2	-	25	36	48	28	42	40	55	44	0.606948	0.902159	1.34084	0.666427	2.40904	1.11278	1.64227	1.41924
novel.578	16.2534	21.8292	25.1255	16.7153	19.0867	20.4917	53.6676	89.3155	19.9808	45.6404	-1.20615	0.0210984	0.479675	-	CHR_HSCHR19_4_CTG3_1	54456172	54471730	+	6397	-	- && sp|Q96PV6|LENG8_HUMAN Leukocyte receptor cluster member 8 OS=Homo sapiens OX=9606 GN=LENG8 PE=1 SV=3 && -	-	20	26	27	21	10	22	54	83	0.181335	0.243329	0.28167	0.186661	0.214207	0.228566	0.602165	0.999821
ENSG00000159713	602.188	661.593	1086.91	515.785	2836.29	756.33	952.103	1087.93	716.619	1408.16	-0.97332	0.0211727	0.48054	TPPP3	16	67389809	67393535	-	2618	protein_coding	- && Q9BW30.1 RecName: Full=Tubulin polymerization-promoting protein family member 3; AltName: Full=TPPP/p20	-	741	788	1168	648	1486	812	958	1011	16.4163	18.0199	29.7732	14.0739	77.7785	20.6135	26.1032	29.7579
ENSG00000215414	21.1294	10.9146	13.028	20.6951	120.246	15.8345	20.8707	27.9784	16.4418	46.2325	-1.45844	0.0211914	0.48054	PSMA6P1	Y	13286638	13287378	+	741	processed_pseudogene	- && P60901.1 RecName: Full=Proteasome subunit alpha type-6; AltName: Full=Macropain iota chain; AltName: Full=Multicatalytic endopeptidase complex iota chain; AltName: Full=Proteasome iota chain >P60900.1 RecName: Full=Proteasome subunit alpha type-6; AltName: Full=27 kDa prosomal protein; Short=PROS-27; Short=p27K; AltName: Full=Macropain iota chain; AltName: Full=Multicatalytic endopeptidase c…	-	26	13	14	26	63	17	21	26	2.03509	1.05032	1.26085	1.9951	11.6502	1.52474	2.02162	2.70381
ENSG00000144120	164.972	206.538	246.602	145.662	477.168	217.957	253.43	300.229	190.943	312.196	-0.703766	0.0212362	0.480932	TMEM177	2	119679167	119686507	+	2588	protein_coding	- && Q53S58.1 RecName: Full=Transmembrane protein 177	-	203	246	265	183	250	234	255	279	4.54945	5.69073	6.83336	4.02066	13.2369	6.00919	7.02868	8.30731
ENSG00000160808	4.06334	4.19793	1.86115	6.36772	40.0821	5.58864	7.95076	7.53263	4.12253	15.2885	-1.81551	0.0212815	0.481238	MYL3	3	46857872	46882169	-	1360	protein_coding	- && -	-	5	5	2	8	21	6	8	7	0.213235	0.220104	0.0981396	0.334473	2.11588	0.293209	0.419613	0.396625
ENSG00000264655	4.06334	0.839585	1.86115	7.16368	30.5388	8.38296	3.97538	11.837	3.48194	13.6835	-1.91064	0.0213046	0.481238	PPIAP54	17	40367952	40368438	+	487	processed_pseudogene	- && Q6DTV9.3 RecName: Full=Peptidyl-prolyl cis-trans isomerase A; Short=PPIase A; AltName: Full=Cyclophilin A; AltName: Full=Cyclosporin A-binding protein; AltName: Full=Rotamase A; Contains: RecName: Full=Peptidyl-prolyl cis-trans isomerase A, N-terminally processed >Q0ZQK3.3 RecName: Full=Peptidyl-prolyl cis-trans isomerase A; Short=PPIase A; AltName: Full=Cyclophilin A; AltName: Full=Cyclospo…	-	5	1	2	9	16	9	4	11	0.595482	0.122933	0.274065	1.05081	4.50196	1.22823	0.585907	1.74054
ENSG00000196967	76.3909	78.0814	42.8064	73.2288	20.9954	51.2292	47.7045	25.8262	67.6269	36.4388	0.86685	0.0213767	0.482242	ZNF585A	19	37106734	37172741	-	10758	protein_coding	- && Q6P3V2.2 RecName: Full=Zinc finger protein 585A	-	94	93	46	92	11	55	48	24	0.506785	0.517545	0.285351	0.486258	0.140111	0.339778	0.318279	0.17191
ENSG00000172201	9.75202	10.075	11.1669	8.75561	0	6.52008	1.98769	2.15218	9.93738	2.66499	1.75599	0.0214406	0.483062	ID4	6	19837386	19840684	+	2344	protein_coding	- && P47928.1 RecName: Full=DNA-binding protein inhibitor ID-4; AltName: Full=Class B basic helix-loop-helix protein 27; Short=bHLHb27; AltName: Full=Inhibitor of DNA binding 4; AltName: Full=Inhibitor of differentiation 4	-	12	12	12	11	0	7	2	2	0.296928	0.306493	0.341646	0.266837	0	0.198475	0.0608654	0.0657496
ENSG00000258477	0	0	0.930573	0	9.54337	0.93144	0.993845	3.22827	0.232643	3.67423	-3.75898	0.0215015	1	PPIAP6	14	68421698	68422196	-	499	processed_pseudogene	- && P62937.2 RecName: Full=Peptidyl-prolyl cis-trans isomerase A; Short=PPIase A; AltName: Full=Cyclophilin A; AltName: Full=Cyclosporin A-binding protein; AltName: Full=Rotamase A; Contains: RecName: Full=Peptidyl-prolyl cis-trans isomerase A, N-terminally processed >P62938.2 RecName: Full=Peptidyl-prolyl cis-trans isomerase A; Short=PPIase A; AltName: Full=Cyclophilin A; AltName: Full=Cyclospo…	-	0	0	1	0	5	1	1	3	0	0	0.133737	0	1.37303	0.133188	0.142954	0.463278
ENSG00000198707	113.774	94.8732	71.6541	165.561	85.8903	73.5838	56.6491	37.6632	111.465	63.4466	0.826005	0.0215199	0.483491	CEP290	12	88049014	88142216	-	10388	protein_coding	- && O15078.2 RecName: Full=Centrosomal protein of 290 kDa; Short=Cep290; AltName: Full=Bardet-Biedl syndrome 14 protein; AltName: Full=Cancer/testis antigen 87; Short=CT87; AltName: Full=Nephrocystin-6; AltName: Full=Tumor antigen se2-2	-	140	113	77	208	45	79	57	35	0.78167	0.651243	0.494666	1.13852	0.593596	0.505428	0.391418	0.259631
ENSG00000254858	126.776	131.815	198.212	116.211	286.301	165.796	209.701	222.751	143.254	221.137	-0.621491	0.021532	0.483491	MPV17L2	19	18193182	18196948	+	2135	protein_coding	- && Q567V2.2 RecName: Full=Mpv17-like protein 2	-	156	157	213	146	150	178	211	207	4.23794	4.40249	6.65786	3.88835	9.62729	5.54098	7.04989	7.47125
ENSG00000182199	1704.17	1716.11	1907.67	1268.77	2611.07	1811.65	2233.17	2581.54	1649.18	2309.36	-0.485343	0.0215804	0.483491	SHMT2	12	57229327	57234935	+	4838	protein_coding	- && P34897.3 RecName: Full=Serine hydroxymethyltransferase, mitochondrial; Short=SHMT; AltName: Full=Glycine hydroxymethyltransferase; AltName: Full=Serine methylase; Flags: Precursor	-	2097	2044	2050	1594	1368	1945	2247	2399	25.1397	25.2937	28.2775	18.7341	38.7464	26.7189	33.131	38.2107
ENSG00000064666	230.798	217.453	275.45	176.704	496.255	240.312	282.252	401.382	225.101	355.05	-0.652913	0.0215841	0.483491	CNN2	19	1026581	1039068	+	3645	protein_coding	- && Q99439.4 RecName: Full=Calponin-2; AltName: Full=Calponin H2, smooth muscle; AltName: Full=Neutral calponin >Q5RFN6.3 RecName: Full=Calponin-2; AltName: Full=Calponin H2, smooth muscle; AltName: Full=Neutral calponin	-	284	259	296	222	260	258	284	373	4.51906	4.25402	5.41935	3.46311	9.77432	4.70421	5.558	7.88555
ENSG00000182117	1094.66	1011.7	1240.45	889.093	3227.57	1128.91	1294.98	1596.92	1058.98	1812.09	-0.773723	0.0216368	0.483491	NOP10	15	34341713	34343177	-	554	protein_coding	- && Q9CQS2.1 RecName: Full=H/ACA ribonucleoprotein complex subunit 3; AltName: Full=Nucleolar protein 10; AltName: Full=Nucleolar protein family A member 3; AltName: Full=snoRNP protein NOP10 >Q9NPE3.1 RecName: Full=H/ACA ribonucleoprotein complex subunit 3; AltName: Full=Nucleolar protein 10; AltName: Full=Nucleolar protein family A member 3; AltName: Full=snoRNP protein NOP10	-	1347	1205	1333	1117	1691	1212	1303	1484	141.022	130.219	160.573	114.645	418.258	145.398	167.777	206.417
novel.604	54.4488	19.3105	22.3338	32.6346	3.81735	17.6974	15.9015	17.2174	32.1819	13.6584	1.1874	0.0216373	0.483491	-	CHR_HSCHR20_1_CTG2	61971690	62004657	-	2873	-	- && sp|O00268|TAF4_HUMAN Transcription initiation factor TFIID subunit 4 OS=Homo sapiens OX=9606 GN=TAF4 PE=1 SV=2 && PF05236:Transcription initiation factor TFIID component TAF4 family|PF07531:NHR1 homology to TAF	-	67	23	24	41	2	19	16	16	1.35259	0.47928	0.557479	0.811444	0.0953905	0.439524	0.397267	0.429146
ENSG00000198930	220.233	228.367	324.77	220.482	1219.64	245.9	305.11	337.892	248.463	527.136	-1.08151	0.0216956	0.483491	CSAG1	X	152727484	152733735	-	1092	protein_coding	- && Q6PB30.2 RecName: Full=Putative chondrosarcoma-associated gene 1 protein; AltName: Full=Cancer/testis antigen 24.1; Short=CT24.1; AltName: Full=Cancer/testis antigen CSAGE; Flags: Precursor	-	271	272	349	277	639	264	307	314	14.3938	14.9122	21.3283	14.4234	80.1842	16.0674	20.0546	22.1579
novel.417	21.1294	91.5148	128.419	31.0426	13.3607	26.0803	28.8215	39.8153	68.0265	27.0195	1.31416	0.0217261	0.483491	-	CHR_HSCHR11_1_CTG7	2902363	2925175	+	1484	-	- && sp|Q96BI1|S22AI_HUMAN Solute carrier family 22 member 18 OS=Homo sapiens OX=9606 GN=SLC22A18 PE=1 SV=3 && PF07690:Major Facilitator Superfamily	MFS_1	26	109	138	39	7	28	29	37	1.01617	4.39733	6.20581	1.49431	0.64636	1.25397	1.394	1.92127
ENSG00000172663	425.838	471.007	821.696	304.059	1290.26	584.013	813.959	842.579	505.65	882.704	-0.80274	0.0217961	0.483491	TMEM134	11	67461710	67469272	-	5892	protein_coding	- && Q9H6X4.1 RecName: Full=Transmembrane protein 134	-	524	561	883	382	676	627	819	783	5.15818	5.70029	10.0012	3.68647	15.7215	7.07244	9.9156	10.2405
ENSG00000273983	0.812669	4.19793	0.930573	1.59193	38.1735	1.86288	2.98153	3.22827	1.88327	11.5615	-2.54871	0.0218096	0.483491	HIST1H3G	6	26269405	26271815	-	2411	protein_coding	- && P68431.2 RecName: Full=Histone H3.1; AltName: Full=Histone H3/a; AltName: Full=Histone H3/b; AltName: Full=Histone H3/c; AltName: Full=Histone H3/d; AltName: Full=Histone H3/f; AltName: Full=Histone H3/h; AltName: Full=Histone H3/i; AltName: Full=Histone H3/j; AltName: Full=Histone H3/k; AltName: Full=Histone H3/l >P68432.2 RecName: Full=Histone H3.1 >P68433.2 RecName: Full=Histone H3.1 >Q6L…	-	1	5	1	2	20	2	3	3	0.0240564	0.124157	0.0276793	0.0471675	1.13669	0.0551312	0.088761	0.0958837
ENSG00000243071	8.93936	8.39585	4.65286	5.57175	61.0776	5.58864	6.95691	20.4457	6.88996	23.5172	-1.72283	0.0218103	0.483491	AC107032.1	12	76660405	76660884	+	480	processed_pseudogene	- && P46778.2 RecName: Full=60S ribosomal protein L21	-	11	10	5	7	32	6	7	19	1.32917	1.24726	0.695155	0.829215	9.13523	0.830758	1.04029	3.05023
ENSG00000225259	17.066	12.5938	16.7503	15.9193	53.4429	32.6004	20.8707	20.4457	15.5824	31.8399	-0.994781	0.021858	0.483491	ST13P6	8	133408006	133409107	+	1102	processed_pseudogene	- && Q8NFI4.1 PUTATIVE PSEUDOGENE: RecName: Full=Putative protein FAM10A5; AltName: Full=Suppression of tumorigenicity 13 pseudogene 5	-	21	15	18	20	28	35	21	19	1.10526	0.814904	1.09004	1.03195	3.48167	2.11082	1.35936	1.3286
ENSG00000231369	0	0.839585	0.930573	2.38789	15.2694	1.86288	2.98153	6.45654	1.03951	6.64259	-2.59418	0.0218601	0.483491	Z97353.1	22	26886909	26887548	-	578	processed_pseudogene	- && P61314.2 RecName: Full=60S ribosomal protein L15 >P61313.2 RecName: Full=60S ribosomal protein L15 >Q9CZM2.4 RecName: Full=60S ribosomal protein L15 >Q5NVE0.3 RecName: Full=60S ribosomal protein L15 >Q5EAD6.3 RecName: Full=60S ribosomal protein L15 >Q4R5B2.1 RecName: Full=60S ribosomal protein L15 >E2QXF3.1 RecName: Full=60S ribosomal protein L15	-	0	1	1	3	8	2	3	6	0	0.103578	0.115458	0.295124	1.89659	0.229968	0.370247	0.799915
ENSG00000275630	4.06334	4.19793	5.58344	0.795965	34.3561	4.6572	6.95691	9.68481	3.66017	13.9138	-1.87538	0.0218813	0.483491	AC004816.2	14	70822004	70823984	+	284	lincRNA	- && -	-	5	5	6	1	18	5	7	9	1.02113	1.05402	1.40989	0.200213	8.6849	1.17008	1.75824	2.442
novel.353	481.1	511.308	439.23	510.213	778.739	916.537	492.947	626.285	485.463	703.627	-0.53463	0.0218886	0.483491	-	CHR_HG26_PATCH	38619066	38637065	+	1005	-	- && sp|Q9UBQ5|EIF3K_HUMAN Eukaryotic translation initiation factor 3 subunit K OS=Homo sapiens OX=9606 GN=EIF3K PE=1 SV=1 && -	-	592	609	472	641	408	984	496	582	34.1651	36.2784	31.3422	36.2662	55.6294	65.0719	35.2057	44.6249
ENSG00000023287	206.418	276.224	165.642	361.368	82.073	221.683	139.138	128.055	252.413	142.737	0.81441	0.0219063	0.483491	RB1CC1	8	52622456	52745843	-	7615	protein_coding	- && Q8TDY2.3 RecName: Full=RB1-inducible coiled-coil protein 1; AltName: Full=FAK family kinase-interacting protein of 200 kDa; Short=FIP200	-	254	329	178	454	43	238	140	119	1.9346	2.58656	1.55992	3.38997	0.773765	2.07717	1.31146	1.2042
ENSG00000105821	119.462	146.927	91.1961	179.092	28.6301	110.841	78.5137	68.8698	134.169	71.7138	0.885755	0.0219369	0.483491	DNAJC2	7	103312474	103344873	-	6564	protein_coding	- && Q99543.4 RecName: Full=DnaJ homolog subfamily C member 2; AltName: Full=M-phase phosphoprotein 11; AltName: Full=Zuotin-related factor 1; Contains: RecName: Full=DnaJ homolog subfamily C member 2, N-terminally processed	-	147	175	98	225	15	119	79	64	1.2989	1.59612	0.996347	1.94906	0.313136	1.20488	0.858532	0.751332
ENSG00000154727	154.407	162.04	101.432	173.52	26.7214	120.156	87.4583	79.6307	147.85	78.4916	0.895905	0.0219825	0.483491	GABPA	21	25734570	25772460	+	5429	protein_coding	- && Q06546.1 RecName: Full=GA-binding protein alpha chain; Short=GABP subunit alpha; AltName: Full=Nuclear respiratory factor 2 subunit alpha; AltName: Full=Transcription factor E4TF1-60	-	190	193	109	218	14	129	88	74	2.02984	2.12831	1.33986	2.28322	0.353361	1.57919	1.15627	1.05035
ENSG00000117479	125.151	94.0336	83.7516	169.54	47.7168	90.3497	80.5014	59.185	118.119	69.4382	0.753693	0.0219844	0.483491	SLC19A2	1	169463909	169486003	-	4423	protein_coding	- && O60779.2 RecName: Full=Thiamine transporter 1; Short=ThTr-1; Short=ThTr1; AltName: Full=Solute carrier family 19 member 2; AltName: Full=Thiamine carrier 1; Short=TC1	-	154	112	90	213	25	97	81	55	2.01944	1.516	1.35793	2.73825	0.774522	1.45754	1.30637	0.958223
ENSG00000128309	2539.59	2496.09	3980.99	1786.14	5040.81	3477.07	3946.56	4142.95	2700.7	4151.84	-0.620277	0.0220705	0.483907	MPST	22	37019635	37029822	+	6760	protein_coding	- && P25325.3 RecName: Full=3-mercaptopyruvate sulfurtransferase; Short=MST	-	3125	2973	4278	2244	2641	3733	3971	3850	26.8121	26.3296	42.2325	18.875	53.5343	36.7008	41.9036	43.8869
ENSG00000203724	18.6914	14.273	20.4726	25.4709	83.9816	28.8747	18.883	41.9675	19.727	43.4267	-1.10476	0.0220734	0.483907	C1orf53	1	197902647	197907367	+	611	protein_coding	- && Q5VUE5.1 RecName: Full=Uncharacterized protein C1orf53	-	23	17	22	32	44	31	19	39	2.1833	1.66573	2.40289	2.97796	9.86784	3.37198	2.21825	4.91863
ENSG00000278463	0	0	0	0	17.1781	0	2.98153	0	0	5.0399	-4.97884	0.0221368	0.483907	HIST1H2AB	6	26033176	26033568	-	393	protein_coding	- && P22752.3 RecName: Full=Histone H2A type 1 >P04908.2 RecName: Full=Histone H2A type 1-B/E; AltName: Full=Histone H2A.2; AltName: Full=Histone H2A/a; AltName: Full=Histone H2A/m	-	0	0	0	0	9	0	3	0	0	0	0	0	3.13806	0	0.544536	0
ENSG00000242078	0	0	0	0	17.1781	0	2.98153	0	0	5.0399	-4.97884	0.0221368	0.483907	AC084864.1	7	129783370	129785185	-	305	lincRNA	- && Q92918.1 RecName: Full=Mitogen-activated protein kinase kinase kinase kinase 1; AltName: Full=Hematopoietic progenitor kinase; AltName: Full=MAPK/ERK kinase kinase kinase 1; Short=MEK kinase kinase 1; Short=MEKKK 1	-	0	0	0	0	9	0	3	0	0	0	0	0	4.04346	0	0.701648	0
ENSG00000099203	117.837	151.125	200.073	85.1682	404.639	165.796	187.837	232.436	138.551	247.677	-0.832488	0.0221415	0.483907	TMED1	19	10832438	10836318	-	1513	protein_coding	- && Q13445.1 RecName: Full=Transmembrane emp24 domain-containing protein 1; AltName: Full=Interleukin-1 receptor-like 1 ligand; AltName: Full=Putative T1/ST2 receptor-binding protein; AltName: Full=p24 family protein gamma-1; Short=Tp24; Short=p24gamma1; Flags: Precursor	-	145	180	215	107	212	178	189	216	5.55849	7.12247	9.48315	4.0212	19.2003	7.8189	8.91088	11.0011
ENSG00000118407	2.43801	7.55627	1.86115	3.18386	0	0	0.993845	0	3.75982	0.248461	3.40248	0.0221686	1	FILIP1	6	75291859	75493738	-	8906	protein_coding	- && Q7Z7B0.1 RecName: Full=Filamin-A-interacting protein 1; Short=FILIP	-	3	9	2	4	0	0	1	0	0.0195374	0.0605002	0.0149865	0.0255381	0	0	0.00800968	0
ENSG00000127838	479.475	503.751	699.791	411.514	1259.72	571.904	664.882	868.405	523.633	841.229	-0.681892	0.0222263	0.485028	PNKD	2	218270392	218346793	+	5184	protein_coding	- && Q8N490.2 RecName: Full=Probable hydrolase PNKD; AltName: Full=Myofibrillogenesis regulator 1; Short=MR-1; AltName: Full=Paroxysmal nonkinesiogenic dyskinesia protein; AltName: Full=Trans-activated by hepatitis C virus core protein 2	-	590	600	752	517	660	614	669	807	6.60107	6.9292	9.68068	5.67069	17.4457	7.87169	9.20575	11.9958
ENSG00000124383	150.344	170.436	115.391	144.866	76.347	98.7327	121.249	95.7721	145.259	98.0252	0.556822	0.0222482	0.485028	MPHOSPH10	2	71130314	71150101	+	4673	protein_coding	- && O00566.2 RecName: Full=U3 small nucleolar ribonucleoprotein protein MPP10; AltName: Full=M phase phosphoprotein 10	-	185	203	124	182	40	106	122	89	2.29617	2.60074	1.77084	2.21455	1.17294	1.50756	1.86235	1.46762
ENSG00000104218	49.5728	58.771	40.9452	56.5135	11.452	46.572	18.883	26.9023	51.4506	25.9523	0.950072	0.0223066	0.48529	CSPP1	8	67062426	67196263	+	7096	protein_coding	- && Q1MSJ5.4 RecName: Full=Centrosome and spindle pole-associated protein 1	-	61	70	44	71	6	50	19	25	0.49859	0.590583	0.413802	0.568925	0.115864	0.468296	0.191002	0.271486
ENSG00000123810	34.1321	42.8189	76.307	29.4507	131.698	59.6122	67.5814	85.0111	45.6772	85.9758	-0.902713	0.0223157	0.48529	B9D2	19	41354421	41364173	-	1316	protein_coding	- && Q9BPU9.2 RecName: Full=B9 domain-containing protein 2; AltName: Full=MKS1-related protein 2	-	42	51	82	37	69	64	68	79	1.85106	2.32012	4.15825	1.59866	7.18462	3.23213	3.68596	4.62585
ENSG00000229119	681.829	628.85	996.644	553.196	1809.42	870.897	924.276	1033.05	715.129	1159.41	-0.695571	0.0223677	0.485705	AC026403.1	5	166382305	166382599	+	295	processed_pseudogene	- && P05388.1 RecName: Full=60S acidic ribosomal protein P0; AltName: Full=60S ribosomal protein L10E	-	839	749	1071	695	948	935	930	960	164.956	152.005	242.282	133.959	440.349	210.646	224.884	250.767
ENSG00000167747	1343.34	1485.23	2275.25	928.891	2870.65	1768.81	2386.22	2634.27	1508.18	2414.99	-0.679049	0.0224362	0.485705	C19orf48	19	50797704	50804929	-	3256	protein_coding	- && Q6RUI8.1 RecName: Full=Uncharacterized protein C19orf48; AltName: Full=Multidrug resistance-related protein	-	1653	1769	2445	1167	1504	1899	2401	2448	29.4453	32.5267	50.1127	20.3797	63.2957	38.7619	52.6024	57.9359
ENSG00000260992	5.68868	5.03751	13.028	4.77579	26.7214	12.1087	15.9015	15.0653	7.1325	17.4492	-1.27014	0.0224579	0.485705	DOCK9-AS2	13	99087819	99088625	+	807	antisense	- && -	-	7	6	14	6	14	13	16	14	0.503097	0.445117	1.15773	0.422754	2.3772	1.07062	1.41431	1.33683
ENSG00000244754	286.872	317.363	225.199	380.471	179.415	268.255	191.812	164.642	302.476	201.031	0.586413	0.0224689	0.485705	N4BP2L2	13	32432417	32538885	-	16960	protein_coding	- && Q92802.1 RecName: Full=NEDD4-binding protein 2-like 2; AltName: Full=Phosphonoformate immuno-associated protein 5	-	353	378	242	478	94	288	193	153	1.20719	1.33433	0.952231	1.60255	0.759474	1.12858	0.811763	0.695162
ENSG00000256269	950.01	956.288	1161.36	722.736	2215.97	1027.38	1219.45	1467.79	947.597	1482.65	-0.644489	0.0224735	0.485705	HMBS	11	119084866	119093549	+	4247	protein_coding	- && P08397.2 RecName: Full=Porphobilinogen deaminase; Short=PBG-D; AltName: Full=Hydroxymethylbilane synthase; Short=HMBS; AltName: Full=Pre-uroporphyrinogen synthase	-	1169	1139	1248	908	1161	1103	1227	1364	15.9647	16.056	19.6103	12.1567	37.4594	17.2607	20.6092	24.7487
ENSG00000100142	380.329	402.161	453.189	290.527	752.017	385.616	542.639	627.361	381.552	576.908	-0.593949	0.0225471	0.486301	POLR2F	22	37952607	38041915	+	7042	protein_coding	- && Q32PE0.1 RecName: Full=DNA-directed RNA polymerases I, II, and III subunit RPABC2; Short=RNA polymerases I, II, and III subunit ABC2; AltName: Full=DNA-directed RNA polymerase II subunit F; AltName: Full=RPB6 homolog	-	468	479	487	365	394	414	546	583	3.85458	4.07227	4.61515	2.94718	7.66674	3.90723	5.53088	6.3796
ENSG00000173113	4121.04	4425.46	6337.2	2956.21	10276.3	4246.44	6198.61	9594.42	4459.98	7578.94	-0.764837	0.0225566	0.486301	TRMT112	11	64316460	64318084	-	1625	protein_coding	- && Q9UI30.1 RecName: Full=Multifunctional methyltransferase subunit TRM112-like protein; AltName: Full=tRNA methyltransferase 112 homolog	-	5071	5271	6810	3714	5384	4559	6237	8916	180.996	194.194	279.671	129.957	454.007	186.458	273.792	422.802
ENSG00000036549	173.098	239.282	121.905	215.706	110.703	158.345	111.311	72.0981	187.498	113.114	0.727447	0.0226489	0.487213	AC118549.1	1	77562416	77683419	-	9008	protein_coding	- && Q8IYH5.1 RecName: Full=ZZ-type zinc finger-containing protein 3	-	213	285	131	271	58	170	112	67	1.37145	1.89415	0.970501	1.71061	0.882288	1.25425	0.886926	0.573148
ENSG00000099817	1998.35	2201.39	3190	1523.48	4052.11	2600.58	3211.11	3796.45	2228.31	3415.06	-0.615801	0.0226546	0.487213	POLR2E	19	1086579	1095380	-	4865	protein_coding	- && P19388.4 RecName: Full=DNA-directed RNA polymerases I, II, and III subunit RPABC1; Short=RNA polymerases I, II, and III subunit ABC1; AltName: Full=DNA-directed RNA polymerase II 23 kDa polypeptide; AltName: Full=DNA-directed RNA polymerase II subunit E; AltName: Full=RPB5 homolog; AltName: Full=XAP4	-	2459	2622	3428	1914	2123	2792	3231	3528	29.3159	32.2661	47.0231	22.3702	59.7968	38.1414	47.3753	55.8813
ENSG00000247627	18.6914	29.3855	18.6115	56.5135	5.72602	16.7659	14.9077	15.0653	30.8005	13.1162	1.19294	0.0226897	0.487287	MTND4P12	5	134926660	134928036	-	1377	processed_pseudogene	- && P03905.1 RecName: Full=NADH-ubiquinone oxidoreductase chain 4; AltName: Full=NADH dehydrogenase subunit 4	-	23	35	20	71	3	18	15	14	0.968772	1.52171	0.96928	2.9318	0.298537	0.868766	0.777061	0.783456
ENSG00000107036	130.027	112.504	74.4458	129.742	45.8082	95.0069	56.6491	71.022	111.68	67.1216	0.720601	0.0227238	0.487287	RIC1	9	5629025	5776557	+	8591	protein_coding	- && Q4ADV7.2 RecName: Full=RAB6A-GEF complex partner protein 1; AltName: Full=Connexin-43-interacting protein of 150 kDa; AltName: Full=Protein RIC1 homolog	-	160	134	80	163	24	102	57	66	1.0802	0.933809	0.62144	1.07883	0.382806	0.78908	0.473292	0.591999
ENSG00000196656	2438.01	2546.46	3070.89	2128.41	9091.01	2811.09	3538.09	3030.27	2545.94	4617.61	-0.858472	0.0227416	0.487287	AC004057.1	4	113214046	113217170	-	498	transcribed_processed_pseudogene	- && Q6Q312.3 RecName: Full=40S ribosomal protein S26	-	3000	3033	3300	2674	4763	3018	3560	2816	349.397	364.619	442.219	305.311	1310.58	402.767	509.939	435.737
ENSG00000158717	263.305	235.084	316.395	211.727	484.803	301.787	352.815	348.653	256.628	372.015	-0.531258	0.0227701	0.487303	RNF166	16	88696495	88706421	-	4394	protein_coding	- && Q96A37.1 RecName: Full=RING finger protein 166	-	324	280	340	266	254	324	355	324	4.27674	3.815	5.16383	3.44217	7.92108	4.9006	5.76323	5.68206
ENSG00000141552	2030.86	1959.59	3060.65	1577.6	7058.28	2394.73	2719.16	3282.08	2157.18	3863.56	-0.840306	0.0228415	0.488233	ANAPC11	17	81890790	81900991	+	4027	protein_coding	- && Q9NYG5.1 RecName: Full=Anaphase-promoting complex subunit 11; Short=APC11; AltName: Full=Cyclosome subunit 11; AltName: Full=Hepatocellular carcinoma-associated RING finger protein >Q5R8A2.1 RecName: Full=Anaphase-promoting complex subunit 11; Short=APC11; AltName: Full=Cyclosome subunit 11	-	2499	2334	3289	1982	3698	2571	2736	3050	35.9925	34.6989	54.5049	27.9855	125.833	42.4312	48.4655	58.3632
ENSG00000143994	26.0054	21.8292	39.0841	25.4709	89.7077	30.7375	41.7415	53.8045	28.0974	53.9978	-0.918823	0.0229037	0.48859	ABHD1	2	27123789	27130812	+	4630	protein_coding	- && Q96SE0.2 RecName: Full=Protein ABHD1; AltName: Full=Alpha/beta hydrolase domain-containing protein 1; Short=Abhydrolase domain-containing protein 1; AltName: Full=Lung alpha/beta hydrolase 1	-	32	26	42	32	47	33	42	50	0.400864	0.336193	0.605371	0.392988	1.391	0.473693	0.647092	0.832165
ENSG00000267426	0	0.839585	0.930573	0	15.2694	0.93144	1.98769	2.15218	0.44254	5.08518	-3.4843	0.0229303	0.48859	AC087289.3	17	75898645	75930129	-	5062	protein_coding	- && Q8TES7.2 RecName: Full=Fas-binding factor 1; Short=FBF-1; AltName: Full=Protein albatross	-	0	1	1	0	8	1	2	2	0	0.011827	0.0131835	0	0.21656	0.0131293	0.0281842	0.0304459
ENSG00000145494	321.004	355.984	692.346	277.792	956.246	451.749	611.214	857.644	411.782	719.213	-0.803717	0.0229419	0.48859	NDUFS6	5	1801400	1816605	+	1451	protein_coding	- && O75380.1 RecName: Full=NADH dehydrogenase [ubiquinone] iron-sulfur protein 6, mitochondrial; AltName: Full=Complex I-13kD-A; Short=CI-13kD-A; AltName: Full=NADH-ubiquinone oxidoreductase 13 kDa-A subunit; Flags: Precursor >Q0MQH7.1 RecName: Full=NADH dehydrogenase [ubiquinone] iron-sulfur protein 6, mitochondrial; AltName: Full=Complex I-13kD-A; Short=CI-13kD-A; AltName: Full=NADH-ubiquinone…	-	395	424	744	349	501	485	615	797	15.7891	17.4942	34.2183	13.6763	47.3131	22.2146	30.2347	42.3264
ENSG00000175756	1446.55	1669.94	2993.65	986.2	4235.35	1824.69	3003.4	3666.24	1774.08	3182.42	-0.84289	0.0230219	0.489697	AURKAIP1	1	1373730	1375495	-	1669	protein_coding	- && Q9NWT8.1 RecName: Full=Aurora kinase A-interacting protein; Short=AURKA-interacting protein; AltName: Full=28S ribosomal protein S38, mitochondrial; Short=MRP-S38	-	1780	1989	3217	1239	2219	1959	3022	3407	61.8573	71.3469	128.632	42.211	182.185	78.0086	129.162	157.303
ENSG00000139318	437.216	421.472	383.396	499.866	297.753	366.988	346.852	281.936	435.487	323.382	0.426976	0.0230872	0.49049	DUSP6	12	89347232	89353271	-	4632	protein_coding	- && Q16828.2 RecName: Full=Dual specificity protein phosphatase 6; AltName: Full=Dual specificity protein phosphatase PYST1; AltName: Full=Mitogen-activated protein kinase phosphatase 3; Short=MAP kinase phosphatase 3; Short=MKP-3	-	538	502	412	628	156	394	349	262	6.73661	6.48832	5.93583	7.70906	4.61495	5.65317	5.37471	4.35866
ENSG00000275540	0.812669	9.23544	1.86115	1.59193	0	0	0	0	3.3753	0	3.96577	0.0231024	1	AC011477.7	19	19740884	19750127	+	1440	unprocessed_pseudogene	- && P0C7X1.3 RecName: Full=TBC1 domain family member 3H	-	1	11	2	2	0	0	0	0	0.0402777	0.457327	0.0926874	0.0789729	0	0	0	0
ENSG00000165312	118.65	100.75	80.0293	134.518	57.2602	76.3781	84.4768	62.4132	108.487	70.1321	0.619844	0.0231243	0.490493	OTUD1	10	23439458	23442390	+	2933	protein_coding	- && Q5VV17.1 RecName: Full=OTU domain-containing protein 1; AltName: Full=DUBA-7	-	146	120	86	169	30	82	85	58	2.88714	2.44944	1.95677	3.27631	1.40159	1.85809	2.06731	1.52383
ENSG00000137106	2101.56	2315.58	2741.47	1634.12	5038.9	2430.13	2868.24	3314.36	2198.18	3412.91	-0.634132	0.0232061	0.490493	GRHPR	9	37422666	37436990	+	7226	protein_coding	- && Q9UBQ7.1 RecName: Full=Glyoxylate reductase/hydroxypyruvate reductase	-	2586	2758	2946	2053	2640	2609	2886	3080	20.7567	22.8504	27.2074	16.1548	50.063	23.9961	28.4903	32.8453
ENSG00000280160	1.62534	0	0.930573	0.795965	19.0867	2.79432	2.98153	1.07609	0.837969	6.48467	-2.86049	0.0232384	0.490493	AC135050.7	16	31093727	31095944	+	2218	TEC	- && Q9BQB6.1 RecName: Full=Vitamin K epoxide reductase complex subunit 1; AltName: Full=Vitamin K1 2,3-epoxide reductase subunit 1	-	2	0	1	1	10	3	3	1	0.0522993	0	0.0300879	0.0256359	0.617802	0.0898926	0.0964845	0.0347423
ENSG00000215252	70.7022	73.8835	82.821	146.458	9.54337	40.9834	82.4891	33.3588	93.4661	41.5937	1.14556	0.0232723	0.490493	GOLGA8B	15	34525207	34588503	-	7670	protein_coding	- && A7E2F4.3 RecName: Full=Golgin subfamily A member 8A; AltName: Full=88 kDa Golgi matrix protein; Short=GM88; AltName: Full=GM88 autoantigen	-	87	88	89	184	5	44	83	31	0.657887	0.686885	0.774368	1.36406	0.0893275	0.38126	0.771935	0.311449
ENSG00000140995	788.289	788.371	996.644	623.24	1607.1	896.977	1026.64	1210.6	799.136	1185.33	-0.567294	0.0233119	0.490493	DEF8	16	89947925	89968060	+	6565	protein_coding	- && Q6ZN54.2 RecName: Full=Differentially expressed in FDCP 8 homolog; Short=DEF-8	-	970	939	1071	783	842	963	1033	1125	8.56968	8.56303	10.887	6.78168	17.5747	9.74891	11.2244	13.205
ENSG00000274718	61.7628	83.119	34.4312	80.3924	0	36.3262	37.7661	23.674	64.9264	24.4416	1.37557	0.0233287	0.490493	AL136964.1	13	107870383	107873372	+	2990	lincRNA	- && -	-	76	99	37	101	0	39	38	22	1.47425	1.98226	0.825816	1.92071	0	0.866878	0.906589	0.566986
ENSG00000017260	914.252	900.036	647.679	968.689	364.557	763.781	604.258	521.904	857.664	563.625	0.602619	0.0233356	0.490493	ATP2C1	3	130850595	131016712	+	8533	protein_coding	- && P57709.1 RecName: Full=Calcium-transporting ATPase type 2C member 1; Short=ATPase 2C1; AltName: Full=Secretory pathway Ca(2+)-transporting ATPase	-	1125	1072	696	1217	191	820	608	485	7.64678	7.52125	5.44328	8.1096	3.0672	6.3867	5.08276	4.37986
ENSG00000164758	190.164	194.784	177.739	163.969	908.529	200.26	191.812	237.816	181.664	384.604	-1.0767	0.0233667	0.490493	MED30	8	117520713	117540262	+	1440	protein_coding	- && Q96HR3.1 RecName: Full=Mediator of RNA polymerase II transcription subunit 30; AltName: Full=Mediator complex subunit 30; AltName: Full=TRAP/Mediator complex component TRAP25; AltName: Full=Thyroid hormone receptor-associated protein 6; AltName: Full=Thyroid hormone receptor-associated protein complex 25 kDa component; Short=Trap25	-	234	232	191	206	476	215	193	221	9.42499	9.64545	8.85164	8.13421	45.2955	9.92294	9.56077	11.8263
ENSG00000240291	3.25067	10.075	1.86115	7.95965	0	1.86288	0	1.07609	5.78662	0.734743	2.81735	0.0233707	0.490493	AL450384.2	10	18513115	18545651	-	1575	antisense	- && Q53H47.2 RecName: Full=Histone-lysine N-methyltransferase SETMAR; AltName: Full=SET domain and mariner transposase fusion protein; Short=Metnase; Includes: RecName: Full=Histone-lysine N-methyltransferase; Includes: RecName: Full=Transposon Hsmar1 transposase	-	4	12	2	10	0	2	0	1	0.147301	0.456139	0.0847427	0.361019	0	0.0843944	0	0.048926
ENSG00000088986	1977.22	1891.59	1924.42	1879.27	7004.83	2039.85	2086.08	2869.93	1918.13	3500.18	-0.86705	0.0233739	0.490493	DYNLL1	12	120469850	120498493	+	2957	protein_coding	- && P61273.1 RecName: Full=Dynein light chain 1, cytoplasmic; AltName: Full=Dynein light chain LC8-type 1 >P61285.1 RecName: Full=Dynein light chain 1, cytoplasmic; AltName: Full=Dynein light chain LC8-type 1 >P63170.1 RecName: Full=Dynein light chain 1, cytoplasmic; AltName: Full=8 kDa dynein light chain; Short=DLC8; AltName: Full=Dynein light chain LC8-type 1; AltName: Full=Protein inhibitor o…	-	2433	2253	2068	2361	3670	2190	2099	2667	47.722	45.6149	46.6715	45.3999	170.069	49.2218	50.636	69.5012
ENSG00000226360	114.586	114.184	96.7796	105.863	290.118	118.293	154.046	145.272	107.853	176.932	-0.700753	0.0233955	0.490493	RPL10AP6	3	61742455	61743106	-	652	processed_pseudogene	- && P62907.2 RecName: Full=60S ribosomal protein L10a >P62906.2 RecName: Full=60S ribosomal protein L10a; AltName: Full=CSA-19; AltName: Full=Neural precursor cell expressed developmentally down-regulated protein 6; Short=NEDD-6 >Q5E9E6.3 RecName: Full=60S ribosomal protein L10a	-	141	136	104	133	152	127	155	135	12.5429	12.4879	10.6448	11.5988	31.9453	12.9456	16.9583	15.9554
ENSG00000261220	1.62534	0	0	0	22.9041	3.72576	0.993845	0	0.406334	6.90592	-3.98875	0.0234765	0.49115	AC103706.1	8	133573183	133573861	+	679	lincRNA	- && -	-	2	0	0	0	12	4	1	0	0.170839	0	0	0	2.42171	0.391521	0.105058	0
ENSG00000270012	14.628	12.5938	11.1669	15.1233	0	9.3144	4.96922	3.22827	13.378	4.37797	1.48966	0.0234829	0.49115	AC232271.1	X	49273054	49275768	+	2715	lincRNA	- && -	-	18	15	12	19	0	10	5	3	0.38453	0.330764	0.294961	0.397919	0	0.244791	0.131371	0.0851475
ENSG00000105135	1341.72	1434.01	2010.04	985.404	2090	1753.9	2286.84	2441.65	1442.79	2143.1	-0.571043	0.0235559	0.491843	ILVBL	19	15114984	15125785	-	5615	protein_coding	- && A1L0T0.2 RecName: Full=Acetolactate synthase-like protein; AltName: Full=IlvB-like protein	-	1651	1708	2160	1238	1095	1883	2301	2269	17.0539	18.211	25.6718	12.5366	26.7224	22.2877	29.2324	31.1391
ENSG00000130332	984.954	1106.57	1841.6	640.752	2416.38	1195.97	1958.87	2329.74	1143.47	1975.24	-0.788438	0.0236095	0.491843	LSM7	19	2321517	2328620	-	1698	protein_coding	- && Q9UK45.1 RecName: Full=U6 snRNA-associated Sm-like protein LSm7	-	1212	1318	1979	805	1266	1284	1971	2165	41.3993	46.4702	77.7788	26.9568	102.166	50.2564	82.8032	98.2519
ENSG00000219932	10.5647	5.03751	0.930573	3.97982	40.0821	8.38296	6.95691	16.1414	5.12815	17.8908	-1.74806	0.0236144	0.491843	RPL12P8	10	67874332	67874911	+	580	processed_pseudogene	- && P30050.1 RecName: Full=60S ribosomal protein L12 >P61284.1 RecName: Full=60S ribosomal protein L12 >E2RR58.1 RecName: Full=60S ribosomal protein L12	-	13	6	1	5	21	9	7	15	1.3	0.619327	0.11506	0.490177	4.96137	1.03129	0.86093	1.99289
ENSG00000128739	142.217	156.163	192.629	163.969	131.698	117.361	121.249	100.076	163.744	117.596	0.482435	0.0236749	0.491843	SNRPN	15	24823637	24978723	+	3416	protein_coding	- && Q17QN3.1 RecName: Full=Small nuclear ribonucleoprotein-associated protein N; Short=snRNP-N; AltName: Full=Sm protein N; Short=Sm-N; Short=SmN	-	175	186	207	206	69	126	122	93	2.97131	3.25981	4.04395	3.42894	2.76785	2.45142	2.54765	2.0979
ENSG00000161888	407.147	421.472	503.44	394.799	1093.67	418.217	567.485	693.002	431.714	693.094	-0.679858	0.0236799	0.491843	SPC24	19	11131520	11155808	-	2839	protein_coding	- && Q8NBT2.2 RecName: Full=Kinetochore protein Spc24; Short=hSpc24	-	501	502	541	496	573	449	571	644	10.2353	10.5861	12.717	9.93406	27.6567	10.511	14.3472	17.48
ENSG00000124795	498.979	575.116	356.409	745.819	328.292	461.994	334.926	269.023	544.081	348.559	0.641597	0.0237024	0.491843	DEK	6	18223868	18264823	-	4361	protein_coding	- && P35659.1 RecName: Full=Protein DEK	-	614	685	383	937	172	496	337	250	8.16601	9.40375	5.86092	12.217	5.40447	7.55892	5.51241	4.41748
ENSG00000138050	69.8895	52.0543	59.5567	74.0247	55.3515	27.0118	43.7292	32.2827	63.8813	39.5938	0.720422	0.0237614	0.491843	THUMPD2	2	39736060	39779267	-	3823	protein_coding	- && Q9BTF0.2 RecName: Full=THUMP domain-containing protein 2	-	86	62	64	93	29	29	44	30	1.30473	0.970922	1.11719	1.38321	1.03945	0.504148	0.821006	0.604697
ENSG00000188229	6139.71	6385.05	8605.01	4982.74	16141.7	7600.55	8468.55	9185.51	6528.13	10349.1	-0.664569	0.0237846	0.491843	TUBB4B	9	137241213	137243707	+	2111	protein_coding	- && P68371.1 RecName: Full=Tubulin beta-4B chain; AltName: Full=Tubulin beta-2 chain; AltName: Full=Tubulin beta-2C chain >P68372.1 RecName: Full=Tubulin beta-4B chain; AltName: Full=Tubulin beta-2C chain >Q3MHM5.1 RecName: Full=Tubulin beta-4B chain; AltName: Full=Tubulin beta-2C chain	-	7555	7605	9247	6260	8457	8160	8521	8536	207.574	215.679	292.325	168.615	548.958	256.901	287.939	311.592
ENSG00000270171	7.31402	4.19793	5.58344	15.1233	0	2.79432	0.993845	3.22827	8.05468	1.75411	2.08565	0.0238332	0.491843	AL359881.3	1	7693124	7694844	-	1721	lincRNA	- && -	-	9	5	6	19	0	3	1	3	0.303312	0.173935	0.232661	0.627745	0	0.115852	0.0414493	0.134326
ENSG00000225663	4351.03	4698.32	8015.02	3011.93	10680.9	5577.47	7734.1	9686.97	5019.08	8419.87	-0.746314	0.0238532	0.491843	MCRIP1	17	81822361	81833302	-	3726	protein_coding	- && C9JLW8.1 RecName: Full=Mapk-regulated corepressor-interacting protein 1; AltName: Full=Granulin-2; AltName: Full=Protein FAM195B	-	5354	5596	8613	3784	5596	5988	7782	9002	83.3418	89.9149	154.264	57.7456	205.8	106.808	148.986	186.173
novel.348	201.542	51.2147	369.437	143.274	311.114	339.044	415.427	538.045	191.367	400.908	-1.06845	0.0238908	0.491843	-	CHR_HG2419_PATCH	144314112	144327625	-	4898	-	- && sp|O75907|DGAT1_HUMAN Diacylglycerol O-acyltransferase 1 OS=Homo sapiens OX=9606 GN=DGAT1 PE=1 SV=2 && -	-	248	61	397	180	163	364	418	500	2.93671	0.745603	5.4091	2.08961	4.56015	4.93909	6.08773	7.86633
ENSG00000147155	733.027	751.429	1017.12	589.81	2429.74	812.216	1002.79	1152.49	772.846	1349.31	-0.802484	0.0239042	0.491843	EBP	X	48521158	48528716	+	2409	protein_coding	- && Q15125.3 RecName: Full=3-beta-hydroxysteroid-Delta(8),Delta(7)-isomerase; AltName: Full=Cholestenol Delta-isomerase; AltName: Full=Delta(8)-Delta(7) sterol isomerase; Short=D8-D7 sterol isomerase; AltName: Full=Emopamil-binding protein	-	902	895	1093	741	1273	872	1009	1071	21.7169	22.2425	30.2786	17.4901	72.4106	24.0571	29.8781	34.2589
ENSG00000176155	733.84	729.6	1053.41	512.601	2387.75	809.422	994.839	1182.62	757.362	1343.66	-0.825782	0.0239043	0.491843	CCDC57	17	82101460	82212830	-	12397	protein_coding	- && Q2TAC2.2 RecName: Full=Coiled-coil domain-containing protein 57	-	903	869	1132	644	1251	869	1001	1099	4.22473	4.19662	6.09372	2.95379	13.8277	4.65873	5.75991	6.83128
ENSG00000084090	1390.48	1352.57	1265.58	1661.97	967.698	1155.92	1131.99	1110.53	1417.65	1091.53	0.376026	0.0239094	0.491843	STARD7	2	96184859	96208825	-	4414	protein_coding	- && Q9NQZ5.2 RecName: Full=StAR-related lipid transfer protein 7, mitochondrial; AltName: Full=Gestational trophoblastic tumor protein 1; AltName: Full=START domain-containing protein 7; Short=StARD7; Flags: Precursor	-	1711	1611	1360	2088	507	1241	1139	1032	22.4825	21.8504	20.5617	26.8973	15.7393	18.6855	18.4073	18.0164
novel.540	22.7547	72.2044	23.2643	14.3274	118.338	53.0921	129.2	29.0544	33.1377	82.421	-1.30977	0.0240332	0.49381	-	CHR_HSCHR17_3_CTG2	1003519	1110510	-	6562	-	- && sp|Q12979|ABR_HUMAN Active breakpoint cluster region-related protein OS=Homo sapiens OX=9606 GN=ABR PE=1 SV=2 && PF00620:RhoGAP domain|PF00621:RhoGEF domain	RhoGAP	28	86	25	18	62	57	130	27	0.247485	0.784619	0.254248	0.155972	1.29469	0.577302	1.4132	0.317065
ENSG00000135446	3170.22	3171.11	3696.24	2477.04	8636.75	3344.8	3938.61	4565.85	3128.65	5121.5	-0.710583	0.0240982	0.493972	CDK4	12	57747727	57756013	-	3168	protein_coding	- && P11802.2 RecName: Full=Cyclin-dependent kinase 4; AltName: Full=Cell division protein kinase 4; AltName: Full=PSK-J3	-	3901	3777	3972	3112	4525	3591	3963	4243	71.4198	71.3771	83.6714	55.8554	195.724	75.3346	89.2353	103.207
ENSG00000224546	41.4461	36.9418	61.4178	43.7781	87.799	84.7611	62.6122	58.1089	45.8959	73.3203	-0.670826	0.0241335	0.493972	EIF4BP3	9	96146007	96147856	+	1850	processed_pseudogene	- && P23588.2 RecName: Full=Eukaryotic translation initiation factor 4B; Short=eIF-4B	-	51	44	66	55	46	91	63	54	1.59892	1.42389	2.38081	1.69045	3.40719	3.26914	2.42922	2.24928
ENSG00000125967	646.884	659.075	869.155	483.947	897.077	815.01	963.036	1152.49	664.765	956.904	-0.526168	0.0241742	0.493972	NECAB3	20	33657087	33674463	-	4342	protein_coding	- && Q96P71.2 RecName: Full=N-terminal EF-hand calcium-binding protein 3; AltName: Full=Amyloid beta A4 protein-binding family A member 2-binding protein; AltName: Full=Nek2-interacting protein 1; AltName: Full=Neuronal calcium-binding protein 3; AltName: Full=X11L-binding protein 51	-	796	785	934	608	470	875	969	1071	10.6329	10.8237	14.3552	7.96204	14.8326	13.3931	15.9196	19.0073
ENSG00000279035	0.812669	0	0.930573	0	5.72602	4.6572	1.98769	3.22827	0.43581	3.8998	-3.17607	0.0241972	1	AC022211.4	17	75130883	75133043	+	2161	TEC	- && Q8TCD5.2 RecName: Full=5'(3')-deoxyribonucleotidase, cytosolic type; AltName: Full=Cytosolic 5',3'-pyrimidine nucleotidase; AltName: Full=Deoxy-5'-nucleotidase 1; Short=dNT-1	-	1	0	1	0	3	5	2	3	0.0268394	0	0.0308815	0	0.190229	0.153773	0.0660196	0.106976
ENSG00000172889	464.846	510.468	871.016	362.96	933.341	622.202	929.245	1106.22	552.323	897.752	-0.700987	0.02425	0.493972	EGFL7	9	136658856	136672678	+	2553	protein_coding	- && Q9UHF1.3 RecName: Full=Epidermal growth factor-like protein 7; Short=EGF-like protein 7; AltName: Full=Multiple epidermal growth factor-like domains protein 7; Short=Multiple EGF-like domains protein 7; AltName: Full=NOTCH4-like protein; AltName: Full=Vascular endothelial statin; Short=VE-statin; AltName: Full=Zneu1; Flags: Precursor	-	572	608	936	456	489	668	935	1028	12.9949	14.2577	24.4668	10.156	26.2463	17.3896	26.1251	31.0287
ENSG00000171790	11.3774	16.7917	9.30573	5.57175	0	4.6572	1.98769	5.38045	10.7616	3.00634	1.73058	0.0242649	0.493972	SLFNL1	1	41015597	41023237	-	4310	protein_coding	- && Q499Z3.2 RecName: Full=Schlafen-like protein 1	-	14	20	10	7	0	5	2	5	0.188399	0.277811	0.154837	0.0923488	0	0.0771005	0.0331017	0.089395
ENSG00000070010	702.146	699.375	704.444	647.915	3221.84	686.472	757.31	934.047	688.47	1399.92	-1.02233	0.0243346	0.493972	UFD1	22	19449910	19479215	-	8736	protein_coding	- && Q92890.3 RecName: Full=Ubiquitin fusion degradation protein 1 homolog; Short=UB fusion protein 1	-	864	833	757	814	1688	737	762	868	5.73626	5.70859	5.78277	5.29813	26.4771	5.60685	6.22215	7.65646
ENSG00000263219	0.812669	0	0	0	24.8128	0.93144	0	0	0.203167	6.43605	-4.60601	0.0243625	0.493972	RYKP1	17	4222091	4223828	+	1738	processed_pseudogene	- && Q01887.2 RecName: Full=Tyrosine-protein kinase RYK; AltName: Full=Kinase VIK; AltName: Full=Met-related kinase; AltName: Full=NYK-R; Flags: Precursor	-	1	0	0	0	13	1	0	0	0.0333717	0	0	0	1.02495	0.0382397	0	0
ENSG00000174720	93.4569	163.719	88.4044	226.054	106.886	70.7895	85.4706	63.4893	142.909	81.6588	0.817309	0.0244223	0.493972	LARP7	4	112636964	112657592	+	4083	protein_coding	- && Q4G0J3.1 RecName: Full=La-related protein 7; AltName: Full=La ribonucleoprotein domain family member 7; AltName: Full=P-TEFb-interaction protein for 7SK stability; Short=PIP7S	-	115	195	95	284	56	76	86	59	1.6336	2.85925	1.55273	3.95503	1.8794	1.23708	1.50251	1.11351
ENSG00000125931	110.523	94.0336	134.933	91.5359	253.854	127.607	152.058	146.348	107.756	169.967	-0.6467	0.0244255	0.493972	CITED1	X	72301638	72307187	-	1760	protein_coding	- && Q99966.2 RecName: Full=Cbp/p300-interacting transactivator 1; AltName: Full=Melanocyte-specific protein 1	-	136	112	145	115	133	137	153	136	4.48181	3.8098	5.49805	3.71532	10.355	5.17336	6.20121	5.95452
ENSG00000007255	303.125	279.582	528.565	214.115	801.643	363.262	508.848	584.317	331.347	564.518	-0.767038	0.024436	0.493972	TRAPPC6A	19	45162928	45178237	-	933	protein_coding	- && O75865.2 RecName: Full=Trafficking protein particle complex subunit 6A; Short=TRAPP complex subunit 6A	-	373	333	568	269	420	390	512	543	23.1875	21.3678	40.6275	16.3939	61.6848	27.781	39.1459	44.8476
ENSG00000132522	39.0081	52.8939	119.113	35.8184	99.251	72.6524	121.249	213.066	61.7084	126.555	-1.04093	0.0244419	0.493972	GPS2	17	7311324	7315564	-	3089	protein_coding	- && Q13227.3 RecName: Full=G protein pathway suppressor 2; Short=GPS-2	-	48	63	128	45	52	78	122	198	0.901262	1.22101	2.76532	0.828333	2.30673	1.67819	2.81734	4.93933
ENSG00000171703	1595.27	1606.97	2342.25	1100.02	3155.04	2007.25	2384.23	2555.71	1661.13	2525.56	-0.604109	0.024442	0.493972	TCEA2	20	64049836	64072347	+	4802	protein_coding	- && Q15560.1 RecName: Full=Transcription elongation factor A protein 2; AltName: Full=Testis-specific S-II; AltName: Full=Transcription elongation factor S-II protein 2; AltName: Full=Transcription elongation factor TFIIS.l	-	1963	1914	2517	1382	1653	2155	2399	2375	23.7097	23.8625	34.9795	16.3643	47.1695	29.8256	35.6374	38.112
ENSG00000087086	17141.6	17146.9	21600.5	12904.2	39278.6	20334.3	23097.9	22551.6	17198.3	26315.6	-0.613578	0.0244933	0.493972	FTL	19	48965301	48966878	+	878	protein_coding	- && P02792.2 RecName: Full=Ferritin light chain; Short=Ferritin L subunit	-	21093	20423	23212	16212	20579	21831	23241	20957	1393.39	1392.59	1764.29	1049.91	3211.74	1652.51	1888.24	1839.31
ENSG00000128510	4.87601	5.8771	9.30573	2.38789	24.8128	12.1087	6.95691	17.2174	5.61168	15.274	-1.41928	0.0244934	0.493972	CPA4	7	130293134	130324180	+	3958	protein_coding	- && Q9UI42.2 RecName: Full=Carboxypeptidase A4; AltName: Full=Carboxypeptidase A3; Flags: Precursor	-	6	7	10	3	13	13	7	16	0.0879231	0.105881	0.168608	0.0430979	0.450068	0.218289	0.12616	0.311505
ENSG00000180535	3.25067	5.03751	1.86115	2.38789	5.72602	21.4231	5.96307	7.53263	3.13431	10.1612	-1.72481	0.024518	0.493972	BHLHA15	7	98211427	98212979	+	798	protein_coding	- && Q7RTS1.1 RecName: Full=Class A basic helix-loop-helix protein 15; Short=bHLHa15; AltName: Full=Class B basic helix-loop-helix protein 8; Short=bHLHb8; AltName: Full=Muscle, intestine and stomach expression 1; Short=MIST-1	-	4	6	2	3	3	23	6	7	0.290727	0.450137	0.167255	0.213761	0.515144	1.91553	0.536348	0.675952
ENSG00000123374	495.728	486.96	468.078	525.337	368.374	394.931	424.372	361.566	494.026	387.311	0.349415	0.0245481	0.493972	CDK2	12	55966769	55972784	+	3894	protein_coding	- && P24941.2 RecName: Full=Cyclin-dependent kinase 2; AltName: Full=Cell division protein kinase 2; AltName: Full=p33 protein kinase	-	610	580	503	660	193	424	427	336	9.08576	8.91721	8.62035	9.63737	6.7916	7.2366	7.82222	6.64912
ENSG00000189266	368.139	387.888	286.616	442.556	213.771	324.141	258.4	243.196	371.3	259.877	0.51048	0.0245576	0.493972	PNRC2	1	23959109	23963462	+	2564	protein_coding	- && Q9NPJ4.1 RecName: Full=Proline-rich nuclear receptor coactivator 2	-	453	462	308	556	112	348	260	226	10.2473	10.7875	8.01652	12.3301	5.98564	9.0204	7.23358	6.79221
ENSG00000198736	539.612	591.908	779.82	388.431	1274.99	667.843	763.273	913.601	574.943	904.928	-0.652839	0.0245679	0.493972	MSRB1	16	1938210	1943326	-	2157	protein_coding	- && Q9NZV6.3 RecName: Full=Methionine-R-sulfoxide reductase B1; Short=MsrB1; AltName: Full=Selenoprotein X; Short=SelX	-	664	705	838	488	668	717	768	849	17.8544	19.5675	25.9267	12.8641	42.4362	22.0919	25.3986	30.3304
ENSG00000228847	8.12669	11.7542	7.44458	9.55158	55.3515	9.3144	14.9077	18.2935	9.21926	24.4668	-1.35391	0.0245773	0.493972	ATP5MC2P4	X	42098754	42099173	-	420	processed_pseudogene	- && Q06055.1 RecName: Full=ATP synthase F(0) complex subunit C2, mitochondrial; AltName: Full=ATP synthase lipid-binding protein; AltName: Full=ATP synthase proteolipid P2; AltName: Full=ATP synthase proton-transporting mitochondrial F(0) complex subunit C2; AltName: Full=ATPase protein 9; AltName: Full=ATPase subunit c; Flags: Precursor	-	10	14	8	12	29	10	15	17	1.38095	1.99561	1.27114	1.62459	9.46149	1.5824	2.54765	3.11904
ENSG00000279923	0	6.71668	6.51401	4.77579	0	0	0.993845	0	4.50162	0.248461	3.65686	0.0245894	1	AC022417.1	5	31558573	31559875	+	1303	TEC	- && -	-	0	8	7	6	0	0	1	0	0	0.367572	0.358514	0.261829	0	0	0.0547461	0
ENSG00000146085	182.038	162.04	123.766	226.054	76.347	136.922	132.181	90.3916	173.474	108.96	0.660867	0.0246281	0.494427	MUT	6	49430360	49463191	-	3749	protein_coding	- && P22033.4 RecName: Full=Methylmalonyl-CoA mutase, mitochondrial; Short=MCM; AltName: Full=Methylmalonyl-CoA isomerase; Flags: Precursor	-	224	193	133	284	40	147	133	84	3.46545	3.08204	2.3675	4.30738	1.46203	2.60595	2.53066	1.72657
ENSG00000171222	1365.28	1377.76	2828.94	898.644	4384.22	1980.24	2540.27	2703.14	1617.66	2901.97	-0.842835	0.0246746	0.494792	SCAND1	20	35953617	35959472	-	1996	protein_coding	- && P57086.1 RecName: Full=SCAN domain-containing protein 1 >A1YEW3.1 RecName: Full=SCAN domain-containing protein 1	-	1680	1641	3040	1129	2297	2126	2556	2512	48.8176	49.2204	101.64	32.1621	157.693	70.7892	91.3478	96.9795
ENSG00000066279	309.627	378.653	190.767	435.393	125.972	313.895	169.947	123.75	328.61	183.391	0.836764	0.0247375	0.495296	ASPM	1	197084128	197146694	-	10887	protein_coding	- && Q8IZT6.2 RecName: Full=Abnormal spindle-like microcephaly-associated protein; AltName: Full=Abnormal spindle protein homolog; Short=Asp homolog	-	381	451	205	547	66	337	171	115	2.02976	2.48008	1.2566	2.85686	0.830704	2.05725	1.12043	0.813974
ENSG00000203805	0	0.839585	1.86115	0	19.0867	4.6572	0	3.22827	0.675183	6.74305	-3.30956	0.0247699	0.495296	PLPP4	10	120456954	120589855	+	1785	protein_coding	- && Q5VZY2.2 RecName: Full=Phospholipid phosphatase 4; AltName: Full=Phosphatidic acid phosphatase type 2 domain-containing protein 1A	-	0	1	2	0	10	5	0	3	0	0.0335397	0.074773	0	0.767666	0.186164	0	0.12951
ENSG00000262919	343.759	359.343	417.827	317.59	1168.11	369.782	431.329	546.654	359.63	628.968	-0.802923	0.0248534	0.495296	CCNQ	X	153587919	153600045	-	1730	protein_coding	- && Q8N1B3.2 RecName: Full=Cyclin-related protein FAM58A; AltName: Full=CDK10-activating cyclin; AltName: Full=Cyclin-M	-	423	428	449	399	612	397	434	508	14.1815	14.8113	17.3202	13.1141	48.4748	15.2514	17.8954	22.6276
ENSG00000213889	57.6995	57.9314	56.7649	46.9619	253.854	29.8061	97.3968	104.381	54.8394	121.359	-1.13356	0.0248627	0.495296	PPM1N	19	45488777	45502510	+	2571	protein_coding	- && Q8N819.2 RecName: Full=Probable protein phosphatase 1N	-	71	69	61	59	133	32	98	97	1.60171	1.60673	1.58336	1.30485	7.0886	0.827203	2.71908	2.9073
ENSG00000163029	195.04	250.196	127.488	323.958	62.9862	187.22	148.083	69.9459	224.171	117.059	0.929105	0.0248953	0.495296	SMC6	2	17663812	17800242	-	9824	protein_coding	- && Q96SB8.2 RecName: Full=Structural maintenance of chromosomes protein 6; Short=SMC protein 6; Short=SMC-6; Short=hSMC6	-	240	298	137	407	33	201	149	65	1.41694	1.81604	0.930647	2.35568	0.460295	1.35979	1.08192	0.509854
ENSG00000121851	111.336	132.655	107.016	146.458	55.3515	77.3096	102.366	91.4677	124.366	81.6237	0.592508	0.0249173	0.495296	POLR3GL	1	145964702	145978848	+	1799	protein_coding	- && Q8R0C0.2 RecName: Full=DNA-directed RNA polymerase III subunit RPC7-like; Short=RNA polymerase III subunit C7-like; AltName: Full=DNA-directed RNA polymerase III subunit G-like	-	137	158	115	184	29	83	103	85	4.41689	5.25803	4.26599	5.81564	2.20891	3.06628	4.08417	3.6409
ENSG00000168487	334.82	259.432	392.702	213.319	419.908	398.656	406.482	547.73	300.068	443.194	-0.563677	0.0249705	0.495296	BMP1	8	22164736	22212326	+	7471	protein_coding	- && P13497.2 RecName: Full=Bone morphogenetic protein 1; Short=BMP-1; AltName: Full=Mammalian tolloid protein; Short=mTld; AltName: Full=Procollagen C-proteinase; Short=PCP; Flags: Precursor	-	412	309	422	268	220	428	409	509	3.1985	2.47615	3.76953	2.0397	4.0351	3.80741	3.90519	5.25001
ENSG00000283162	21.1294	24.348	36.2923	36.6144	0	22.3546	8.9446	13.9892	29.596	11.3221	1.31521	0.0249875	0.495296	AL390726.6	9	38433696	38543880	+	2140	transcribed_unprocessed_pseudogene	- && -	-	26	29	39	46	0	24	9	13	0.704672	0.811299	1.2162	1.22223	0	0.745353	0.300004	0.468113
ENSG00000184709	17.8787	19.3105	31.6395	9.55158	47.7168	27.9432	33.7907	43.0436	19.5951	38.1236	-0.954548	0.0249916	0.495296	LRRC26	9	137168758	137170051	-	1209	protein_coding	- && Q2I0M4.2 RecName: Full=Leucine-rich repeat-containing protein 26; AltName: Full=BK channel auxiliary gamma subunit LRRC26; AltName: Full=Cytokeratin-associated protein in cancer; Flags: Precursor	-	22	23	34	12	25	30	34	40	1.05542	1.13893	1.87675	0.564372	2.83351	1.64915	2.00609	2.5495
ENSG00000134352	203.98	237.603	131.211	303.263	118.338	189.082	125.224	86.0872	219.014	129.683	0.753457	0.0249953	0.495296	IL6ST	5	55935095	55994993	-	9292	protein_coding	- && P40189.2 RecName: Full=Interleukin-6 receptor subunit beta; Short=IL-6 receptor subunit beta; Short=IL-6R subunit beta; Short=IL-6R-beta; Short=IL-6RB; AltName: Full=CDw130; AltName: Full=Interleukin-6 signal transducer; AltName: Full=Membrane glycoprotein 130; Short=gp130; AltName: Full=Oncostatin-M receptor subunit alpha; AltName: CD_antigen=CD130; Flags: Precursor	-	251	283	141	381	62	203	126	80	1.56672	1.82337	1.01266	2.33145	0.914309	1.45195	0.967296	0.66344
ENSG00000168894	710.272	604.502	737.014	483.947	1782.7	665.048	775.199	1003.99	633.934	1056.74	-0.735195	0.0250109	0.495296	RNF181	2	85595725	85597613	+	1220	protein_coding	- && Q9P0P0.1 RecName: Full=E3 ubiquitin-protein ligase RNF181; AltName: Full=RING finger protein 181	-	874	720	792	608	934	714	780	933	41.5508	35.3321	43.323	28.337	104.905	38.8958	45.6071	58.9308
ENSG00000275494	22.7547	12.5938	27.9172	9.55158	61.0776	30.7375	24.8461	35.511	18.2043	38.043	-1.04351	0.0250917	0.496334	AC133552.5	16	25106569	25107102	-	534	sense_intronic	- && -	-	28	15	30	12	32	33	25	33	3.0412	1.68169	3.74915	1.27776	8.21144	4.10712	3.33962	4.76204
ENSG00000175602	604.626	693.498	1420.05	361.368	1404.78	1073.95	1407.28	1641.04	769.886	1381.76	-0.844072	0.0251653	0.497228	CCDC85B	11	65890112	65891635	+	1524	protein_coding	- && Q15834.2 RecName: Full=Coiled-coil domain-containing protein 85B; AltName: Full=Hepatitis delta antigen-interacting protein A; Short=Delta-interacting protein A	-	744	826	1526	454	736	1153	1416	1525	28.3149	32.4483	66.8225	16.9388	66.1765	50.2816	66.279	77.1091
ENSG00000247077	964.638	994.069	1291.64	817.456	2670.23	1138.22	1267.15	1469.94	1016.95	1636.39	-0.684963	0.0252537	0.497319	PGAM5	12	132710819	132722734	+	3952	protein_coding	- && Q96HS1.2 RecName: Full=Serine/threonine-protein phosphatase PGAM5, mitochondrial; AltName: Full=Bcl-XL-binding protein v68; AltName: Full=Phosphoglycerate mutase family member 5	-	1187	1184	1388	1027	1399	1222	1275	1366	17.4205	17.9362	23.4383	14.7762	48.5078	20.5503	23.014	26.6351
ENSG00000196205	10792.2	10673.7	7088.17	9916.13	45184	10813.1	10736.5	11587.3	9617.55	19580.2	-1.02554	0.0252577	0.497319	EEF1A1P5	9	133019486	133020874	+	1389	processed_pseudogene	- && Q5VTE0.1 PUTATIVE PSEUDOGENE: RecName: Full=Putative elongation factor 1-alpha-like 3; Short=EF-1-alpha-like 3; AltName: Full=Eukaryotic elongation factor 1 A-like 3; Short=eEF1A-like 3; AltName: Full=Eukaryotic translation elongation factor 1 alpha-1 pseudogene 5	-	13280	12713	7617	12458	23673	11609	10803	10768	554.528	547.952	365.961	509.984	2335.4	555.465	554.805	597.384
ENSG00000277531	185.288	230.886	221.476	245.953	110.703	163.934	183.861	158.185	220.901	154.171	0.507846	0.0252594	0.497319	PNMA8C	19	46424697	46428951	-	4255	protein_coding	- && Q8BHK0.1 RecName: Full=Paraneoplastic antigen Ma2 homolog	-	228	275	238	309	58	176	185	147	3.10787	3.86928	3.73276	4.12923	1.86784	2.74902	3.10149	2.66219
ENSG00000187815	59.3248	41.1397	61.4178	82.7803	26.7214	40.9834	36.7723	40.8914	61.1657	36.3421	0.733414	0.0253036	0.497319	ZFP69	1	40477215	40496343	+	3248	protein_coding	- && Q49AA0.2 RecName: Full=Zinc finger protein ZFP69; AltName: Full=Zinc finger protein 642	-	73	49	66	104	14	44	37	38	1.30357	0.903185	1.35607	1.82066	0.59064	0.900329	0.812613	0.901547
ENSG00000206560	329.943	332.476	208.448	319.978	91.6163	253.352	209.701	161.414	297.711	179.021	0.725074	0.025359	0.497319	ANKRD28	3	15667236	15859771	-	11276	protein_coding	- && O15084.5 RecName: Full=Serine/threonine-protein phosphatase 6 regulatory ankyrin repeat subunit A; Short=PP6-ARS-A; Short=Serine/threonine-protein phosphatase 6 regulatory subunit ARS-A; AltName: Full=Ankyrin repeat domain-containing protein 28; AltName: Full=Phosphatase interactor targeting protein hnRNP K; Short=PITK	-	406	396	224	402	48	272	211	150	2.08833	2.1025	1.3257	2.02713	0.583307	1.60317	1.33483	1.02508
ENSG00000120251	86.9556	71.3648	57.6955	139.294	11.452	75.4467	40.7476	38.7393	88.8274	41.5964	1.07018	0.0253731	0.497319	GRIA2	4	157204182	157366075	+	8941	protein_coding	- && Q5R4M0.1 RecName: Full=Glutamate receptor 2; Short=GluR-2; AltName: Full=AMPA-selective glutamate receptor 2; AltName: Full=GluR-B; AltName: Full=GluR-K2; AltName: Full=Glutamate receptor ionotropic, AMPA 2; Short=GluA2; Flags: Precursor	-	107	85	62	175	6	81	41	36	0.694105	0.569154	0.462763	1.11292	0.0919551	0.602093	0.327111	0.310268
ENSG00000241352	2.43801	3.35834	5.58344	1.59193	11.452	6.52008	14.9077	6.45654	3.24293	9.83408	-1.60782	0.0254282	0.497319	AC007688.1	12	12850982	12851740	+	759	processed_pseudogene	- && Q90YR8.1 RecName: Full=40S ribosomal protein S6	-	3	4	6	2	6	7	15	6	0.229249	0.315511	0.527549	0.14983	1.08323	0.612944	1.40977	0.609158
ENSG00000213020	95.8949	80.6002	49.3204	80.3924	49.6255	63.3379	36.7723	25.8262	76.552	43.8905	0.80694	0.0254313	0.497319	ZNF611	19	52702813	52735073	-	7148	protein_coding	- && Q8N823.2 RecName: Full=Zinc finger protein 611	-	118	96	53	101	26	68	37	24	0.95747	0.804051	0.494817	0.803429	0.498425	0.63225	0.369245	0.25873
ENSG00000186063	251.927	256.913	176.809	282.567	110.703	235.654	116.28	138.816	242.054	150.363	0.680226	0.0254349	0.497319	AIDA	1	222668013	222713210	-	4232	protein_coding	- && Q4R8C7.1 RecName: Full=Axin interactor, dorsalization-associated protein; AltName: Full=Axin interaction partner and dorsalization antagonist	-	310	306	190	355	58	253	117	129	4.24858	4.32885	2.99613	4.76972	1.87799	3.97319	1.97214	2.3489
ENSG00000278962	80.4542	95.7127	44.6675	96.3117	1.90867	39.1205	53.6676	36.5871	79.2865	32.821	1.24484	0.025454	0.497319	AC092645.1	2	112188364	112190635	+	2272	TEC	- && -	-	99	114	48	121	1	42	54	34	2.52729	3.00395	1.40989	3.02822	0.0603118	1.22859	1.69544	1.15316
novel.519	0.812669	0	0	0.795965	0	5.58864	0.993845	12.9131	0.402158	4.87389	-3.57548	0.0255001	0.49732	-	CHR_HSCHR17_1_CTG5	45899646	45902972	-	698	-	- && - && -	-	1	0	0	1	0	6	1	12	0.0830945	0	0	0.081462	0	0.571295	0.102198	1.32479
ENSG00000231327	21.9421	20.9896	48.3898	11.9395	85.8903	28.8747	51.6799	53.8045	25.8152	55.0624	-1.08355	0.0255117	0.49732	LINC01816	2	70124036	70125317	-	662	lincRNA	- && -	-	27	25	52	15	45	31	52	50	2.36556	2.26089	5.24202	1.28838	9.31462	3.1122	5.60329	5.82013
ENSG00000078061	455.907	533.976	626.276	416.29	715.753	613.819	683.765	743.579	508.112	689.229	-0.439767	0.0255393	0.49732	ARAF	X	47561100	47571920	+	3535	protein_coding	- && P10398.2 RecName: Full=Serine/threonine-protein kinase A-Raf; AltName: Full=Proto-oncogene A-Raf; AltName: Full=Proto-oncogene A-Raf-1; AltName: Full=Proto-oncogene Pks	-	561	636	673	523	375	659	688	691	9.20452	10.7712	12.7051	8.41246	14.5363	12.3897	13.8834	15.0629
ENSG00000203791	36.5701	50.3751	32.5701	44.574	15.2694	26.0803	30.8092	20.4457	41.0223	23.1512	0.79489	0.025583	0.497618	EEF1AKMT2	10	124748149	124791870	-	4225	protein_coding	- && Q5JPI9.2 RecName: Full=Protein-lysine N-methyltransferase METTL10; AltName: Full=Methyltransferase-like protein 10	-	45	60	35	56	8	28	31	19	0.617751	0.8502	0.552833	0.753654	0.259462	0.440449	0.523399	0.346535
[truncated: 24,698 more rows]

## Sheet: All genes_BPF
gene_id	BPF_A	BPF_B	BPF_C	BPF_D	DMSO_A	DMSO_B	DMSO_C	DMSO_E	BPF	DMSO	log2FoldChange	pvalue	padj	gene_name	gene_chr	gene_start	gene_end	gene_strand	gene_length	gene_biotype	gene_description	tf_family	BPF_A_count	BPF_B_count	BPF_C_count	BPF_D_count	DMSO_A_count	DMSO_B_count	DMSO_C_count	DMSO_E_count	BPF_A_fpkm	BPF_B_fpkm	BPF_C_fpkm	BPF_D_fpkm	DMSO_A_fpkm	DMSO_B_fpkm	DMSO_C_fpkm	DMSO_E_fpkm
[truncated: 25,655 more rows]

[truncated: 5 more sheets: GSEA BPS, GSEA BPF, Fig.8, Fig. 9, Fig. S4]
